# Supplementary material for: Comparison of DNA preservation and ATR-FTIR spectroscopy indices of cortical and trabecular bone of metacarpals and metatarsals
Source: Sci Rep. 2023 Sep 19;13:15498. doi: 10.1038/s41598-023-41259-2 (PMC10509243; doi:10.1038/s41598-023-41259-2)
Supplement: Supplementary file 2 — Supplementary Table 1. [file 41598_2023_41259_MOESM2_ESM.xlsx]

## Sheet: List1
SM Table 1: Details on the sample and bone type, results of DNA analyses and Cluster analyses.
Sample	Metacarpal or Metataral	Type	Auto target [ng/μl]*	Deg target [ng/μl]*	Auto/Deg ratio*	ng DNA/g bone powder	Cluster
207	MT	DIAPHYSIS	0.0007	0	314.2	0.07	C 1
208	MT	EPIPHYSES	0.0899	0.0212	4.25	8.99	C 2
209	MT	DIAPHYSIS	0.1014	0.0206	4.93	10.14	C 2
210	MT	DIAPHYSIS	0.1312	0.0318	4.13	13.12	C 2
211	MT	DIAPHYSIS	0.0678	0.017	3.98	6.78	C 2
212	MT	DIAPHYSIS	0.0361	0.0087	4.14	3.61	C 2
213	MT	DIAPHYSIS	0.0187	0.0046	4.1	1.87	C 2
214	MT	DIAPHYSIS	0.0253	0.0043	5.96	2.53	C 2
215	MT	DIAPHYSIS	0.0156	0.0029	5.44	1.56	C 2
216	MT	EPIPHYSES	0.2224	0.0425	5.24	22.24	C 2
245	MT	DIAPHYSIS	0.038	0.0078	4.89	3.8	C 2
246	MT	DIAPHYSIS	0.0179	0.0041	4.37	1.79	C 2
247	MT	DIAPHYSIS	0.0145	0.003	4.9	1.45	C 2
248	MT	DIAPHYSIS	0.0041	0.0008	5.2	0.41	C 2
249	MT	DIAPHYSIS	0.0134	0.0024	5.6	1.34	C 2
250	MT	DIAPHYSIS	0.0465	0.0138	3.37	4.65	C 2
251	MT	DIAPHYSIS	0.0031	0.0003	10.5	0.31	C 2
252	MT	DIAPHYSIS	0.0181	0.004	4.47	1.81	C 2
253	MT	DIAPHYSIS	0.1105	0.0271	4.08	11.05	C 2
254	MT	DIAPHYSIS	0.0003	0	314.2	0.03	C 1
255	MT	DIAPHYSIS	0.0378	0.0041	9.31	3.78	C 2
256	MT	DIAPHYSIS	0.0096	0	314.2	0.96	C 1
257	MT	DIAPHYSIS	0.0084	0.0011	7.36	0.84	C 2
258	MT	DIAPHYSIS	0.0357	0.0064	5.55	3.57	C 2
331	MT	DIAPHYSIS	0.0034	0.0006	6.1	0.34	C 2
332	MT	EPIPHYSES	0.0051	0.0007	7.85	0.51	C 2
333	MT	DIAPHYSIS	0.0631	0.0136	4.63	6.31	C 2
334	MT	EPIPHYSES	0.0252	0.0052	4.8	2.52	C 2
335	MC	DIAPHYSIS	0.0053	0.0024	2.24	0.53	C 2
336	MC	EPIPHYSES	0.0485	0.0038	12.88	4.85	C 2
337	MC	DIAPHYSIS	0.0029	0.001	2.78	0.29	C 2
338	MC	EPIPHYSES	0.0364	0.0132	2.76	3.64	C 2
339	MC	DIAPHYSIS	0.0009	0	314.2	0.09	C 1
340	MC	EPIPHYSES	0.0427	0.0097	4.39	4.27	C 2
341	MC	DIAPHYSIS	0.0046	0.0017	2.7	0.46	C 2
342	MC	EPIPHYSES	0.1207	0.0406	2.98	12.07	C 2
343	MC	DIAPHYSIS	0.0016	0.0008	2.07	0.16	C 2
344	MC	EPIPHYSES	0.1232	0.0432	2.85	12.32	C 2
345	MC	DIAPHYSIS	0.0004	0	314.2	0.04	C 1
346	MC	EPIPHYSES	0.0709	0.0234	3.03	7.09	C 2
347	MC	DIAPHYSIS	0.0088	0.0033	2.65	0.88	C 2
348	MC	EPIPHYSES	0.1408	0.06	2.35	14.08	C 2
349	MC	DIAPHYSIS	0.0113	0.0027	4.13	1.13	C 2
350	MC	EPIPHYSES	0.0184	0.0041	4.47	1.84	C 2
351	MC	DIAPHYSIS	0.0003	0	314.2	0.03	C 1
352	MC	EPIPHYSES	0.0071	0.002	3.56	0.71	C 2
353	MC	DIAPHYSIS	0.0044	0.0008	5.61	0.44	C 2
354	MC	EPIPHYSES	0.0485	0.0096	5.06	4.85	C 2
355	MC	DIAPHYSIS	0.0009	0	314.2	0.09	C 1
356	MC	EPIPHYSES	0.0375	0.0104	3.62	3.75	C 2
357	MC	DIAPHYSIS	0.0006	0	314.2	0.06	C 1
358	MC	EPIPHYSES	0.0352	0.0065	5.44	3.52	C 2
360	MC	DIAPHYSIS	0.0005	0	314.2	0.05	C 1
361	MC	DIAPHYSIS	0.0008	0.0003	3.13	0.08	C 2
362	MC	EPIPHYSES	0.0091	0.0019	4.83	0.91	C 2
363	MC	DIAPHYSIS	0.0018	0.0004	4.07	0.18	C 2
364	MC	EPIPHYSES	0.0786	0.016	4.91	7.86	C 2
385	MT	DIAPHYSIS	0.0227	0.0114	1.99	2.27	C 2
386	MT	DIAPHYSIS	0.0053	0.0029	1.84	0.53	C 2
387	MT	DIAPHYSIS	0.0095	0.0031	3.05	0.95	C 2
388	MT	DIAPHYSIS	0.016	0.0057	2.82	1.6	C 2
389	MT	DIAPHYSIS	0.0157	0.0047	3.36	1.57	C 2
390	MT	DIAPHYSIS	0.0236	0.0055	4.26	2.36	C 2
391	MT	DIAPHYSIS	0.0642	0.0268	2.4	6.42	C 2
392	MT	DIAPHYSIS	0.0038	0.0012	3.17	0.38	C 2
393	MT	EPIPHYSES	0.1734	0.0527	3.29	17.34	C 2
394	MT	EPIPHYSES	0.1269	0.0425	2.99	12.69	C 2
395	MT	EPIPHYSES	0.0707	0.0262	2.7	7.07	C 2
396	MT	EPIPHYSES	0.0978	0.0254	3.85	9.78	C 2
397	MT	EPIPHYSES	0.0509	0.0179	2.84	5.09	C 2
398	MT	EPIPHYSES	0.0718	0.0232	3.09	7.18	C 2
399	MT	EPIPHYSES	0.2127	0.074	2.87	21.27	C 2
400	MT	EPIPHYSES	0.0149	0.0047	3.15	1.49	C 2
401	MT	EPIPHYSES	0.0213	0.0008	27.06	2.13	C 2
402	MT	EPIPHYSES	0.0671	0.0116	5.77	6.71	C 2
403	MT	EPIPHYSES	0.0097	0.001	10.03	0.97	C 2
404	MT	EPIPHYSES	0.253	0.0619	4.09	25.3	C 2
405	MT	EPIPHYSES	0.0314	0.0058	5.43	3.14	C 2
406	MT	EPIPHYSES	0.4231	0.0852	4.96	42.31	C 3
407	MT	EPIPHYSES	0.0885	0.0146	6.07	8.85	C 2
408	MT	EPIPHYSES	0.0017	0	314.2	0.17	C 1
409	MT	EPIPHYSES	0.0114	0.0022	5.27	1.14	C 2
414	MT	EPIPHYSES	0.0401	0.0089	4.5	4.01	C 2
415	MT	EPIPHYSES	0.1354	0.0339	4	13.54	C 2
416	MT	EPIPHYSES	0.0715	0.0198	3.61	7.15	C 2
417	MT	EPIPHYSES	0.0632	0.0123	5.13	6.32	C 2
418	MT	EPIPHYSES	0.0952	0.0198	4.82	9.52	C 2
419	MT	EPIPHYSES	0.0427	0.0057	7.46	4.27	C 2
420	MT	EPIPHYSES	0.1517	0.0322	4.71	15.17	C 2
421	MT	EPIPHYSES	0.1904	0.0528	3.6	19.04	C 2
422	MT	EPIPHYSES	0.0374	0.0028	13.24	3.74	C 2
423	MT	EPIPHYSES	0.0197	0.0021	9.41	1.97	C 2
424	MT	EPIPHYSES	0.0723	0.0127	5.7	7.23	C 2
425	MT	DIAPHYSIS	0.0017	0	314.2	0.17	C 1
426	MT	DIAPHYSIS	0.0006	0	314.2	0.06	C 1
427	MT	DIAPHYSIS	0.0025	0.0007	3.48	0.25	C 2
428	MT	DIAPHYSIS	0.0015	0.0007	2.18	0.15	C 2
429	MT	DIAPHYSIS	0.0036	0	314.2	0.36	C 1
430	MT	DIAPHYSIS	0.0027	0	314.2	0.27	C 1
431	MT	DIAPHYSIS	0.0019	0.0004	4.31	0.19	C 2
432	MT	DIAPHYSIS	0.0022	0.0008	2.77	0.22	C 2
433	MT	DIAPHYSIS	0.002	0.0006	3.26	0.2	C 2
434	MT	DIAPHYSIS	0.0002	0	314.2	0.02	C 1
435	MT	DIAPHYSIS	0.0004	0	314.2	0.04	C 1
452	MT	DIAPHYSIS	0.0017	0.0002	9.42	0.17	C 2
453	MT	DIAPHYSIS	0.0003	0	314.2	0.03	C 1
454	MT	DIAPHYSIS	0.0005	0	314.2	0.05	C 1
455	MT	DIAPHYSIS	0.0032	0.0006	5.75	0.32	C 2
456	MT	DIAPHYSIS	0.0013	0.0004	3.6	0.13	C 2
457	MT	DIAPHYSIS	0.0051	0.0004	11.94	0.51	C 2
458	MT	DIAPHYSIS	0.002	0.0004	5.37	0.2	C 2
459	MT	DIAPHYSIS	0.0019	0	314.2	0.19	C 1
460	MT	DIAPHYSIS	0.0076	0	314.2	0.76	C 1
461	MT	DIAPHYSIS	0.0052	0.0008	6.61	0.52	C 2
462	MT	DIAPHYSIS	0.0011	0.0004	2.47	0.11	C 2
463	MT	DIAPHYSIS	0.0015	0.0003	4.28	0.15	C 2
464	MT	DIAPHYSIS	0.0043	0.0007	6.16	0.43	C 2
465	MT	DIAPHYSIS	0.0019	0.0003	5.91	0.19	C 2
466	MT	DIAPHYSIS	0.0022	0.0004	5.37	0.22	C 2
467	MT	DIAPHYSIS	0.0013	0	314.2	0.13	C 1
468	MT	DIAPHYSIS	0.0052	0.0007	7.11	0.52	C 2
469	MT	DIAPHYSIS	0.0023	0.0003	7.27	0.23	C 2
470	MT	DIAPHYSIS	0.0006	0	314.2	0.06	C 1
471	MT	DIAPHYSIS	0.0007	0	314.2	0.07	C 1
472	MT	DIAPHYSIS	0.0005	0	314.2	0.05	C 1
473	MT	DIAPHYSIS	0.0008	0.0002	3.3	0.08	C 2
474	MT	DIAPHYSIS	0.0034	0.0002	16.2	0.34	C 2
475	MT	DIAPHYSIS	0.0008	0	314.2	0.08	C 1
476	MT	DIAPHYSIS	0.0047	0.0008	6.1	0.47	C 2
477	MT	DIAPHYSIS	0.0012	0.0001	7.98	0.12	C 2
478	MT	DIAPHYSIS	0.0005	0	314.2	0.05	C 1
479	MT	DIAPHYSIS	0.0011	0	314.2	0.11	C 1
480	MT	DIAPHYSIS	0.0013	0.0002	6.5	0.13	C 2
481	MT	DIAPHYSIS	0.0009	0	314.2	0.09	C 1
488	MT	EPIPHYSES	0.0128	0.0013	10.09	1.28	C 2
489	MT	EPIPHYSES	0.054	0.0128	4.22	5.4	C 2
490	MT	EPIPHYSES	0.2851	0.0587	4.86	28.51	C 2
491	MT	EPIPHYSES	0.0138	0.0011	12.65	1.38	C 2
492	MT	EPIPHYSES	0.0137	0.003	4.65	1.37	C 2
493	MT	EPIPHYSES	0.0119	0.0017	7.17	1.19	C 2
494	MT	EPIPHYSES	0.0416	0.0082	5.06	4.16	C 2
495	MT	EPIPHYSES	0.0214	0.004	5.37	2.14	C 2
496	MT	EPIPHYSES	0.0315	0.0041	7.67	3.15	C 2
497	MT	EPIPHYSES	0.0196	0.0019	10.16	1.96	C 2
498	MT	EPIPHYSES	0.048	0.0071	6.71	4.8	C 2
499	MT	EPIPHYSES	0.0002	0	314.2	0.02	C 1
500	MT	EPIPHYSES	0.0279	0.0058	4.83	2.79	C 2
501	MT	EPIPHYSES	0.0814	0.0128	6.36	8.14	C 2
502	MT	EPIPHYSES	0.08	0.0196	4.08	8	C 2
503	MT	EPIPHYSES	0.0511	0.0135	3.79	5.11	C 2
504	MT	EPIPHYSES	0.0082	0.0012	6.69	0.82	C 2
505	MT	EPIPHYSES	0.1476	0.0419	3.52	14.76	C 2
506	MT	EPIPHYSES	0.0156	0.0029	5.38	1.56	C 2
507	MT	EPIPHYSES	0.1257	0.0211	5.96	12.57	C 2
508	MT	EPIPHYSES	0.18	0.0482	3.74	18	C 2
509	MT	EPIPHYSES	0.0249	0.0059	4.2	2.49	C 2
510	MT	EPIPHYSES	0.0303	0.0014	21.41	3.03	C 2
511	MT	EPIPHYSES	0.1201	0.0205	5.86	12.01	C 2
512	MT	EPIPHYSES	0.0578	0.0062	9.27	5.78	C 2
513	MT	EPIPHYSES	0.0047	0.0005	8.66	0.47	C 2
514	MT	EPIPHYSES	0.0466	0.0098	4.73	4.66	C 2
515	MT	EPIPHYSES	0.0329	0.007	4.66	3.29	C 2
516	MT	EPIPHYSES	0.0839	0.0215	3.91	8.39	C 2
517	MT	EPIPHYSES	0.1304	0.0446	2.92	13.04	C 2
518	MT	EPIPHYSES	0.0631	0.0175	3.61	6.31	C 2
519	MT	EPIPHYSES	0.0655	0.0142	4.62	6.55	C 2
520	MT	EPIPHYSES	0.0043	0.0004	11.61	0.43	C 2
521	MT	EPIPHYSES	0.1687	0.0463	3.64	16.87	C 2
522	MT	EPIPHYSES	0.0762	0.0222	3.43	7.62	C 2
523	MT	EPIPHYSES	0.02	0.0041	4.87	2	C 2
524	MT	EPIPHYSES	0.0199	0.0011	17.86	1.99	C 2
525	MT	EPIPHYSES	0.0143	0.0027	5.32	1.43	C 2
526	MT	EPIPHYSES	0.0098	0.0018	5.59	0.98	C 2
527	MT	EPIPHYSES	0.0332	0.0068	4.88	3.32	C 2
528	MT	EPIPHYSES	0.1221	0.0264	4.62	12.21	C 2
553	MT	EPIPHYSES	0.0671	0.0214	3.13	6.71	C 2
554	MT	EPIPHYSES	0.0748	0.0239	3.13	7.48	C 2
555	MT	EPIPHYSES	0.1233	0.0403	3.06	12.33	C 2
556	MT	EPIPHYSES	0.0599	0.0137	4.36	5.99	C 2
557	MT	EPIPHYSES	0.0498	0.0151	3.31	4.98	C 2
558	MT	EPIPHYSES	0.0433	0.011	3.95	4.33	C 2
559	MT	EPIPHYSES	0.0772	0.0179	4.32	7.72	C 2
560	MT	DIAPHYSIS	0.0057	0.0009	6.59	0.57	C 2
561	MT	DIAPHYSIS	0.0065	0.0011	5.93	0.65	C 2
562	MT	DIAPHYSIS	0.0083	0.0011	7.3	0.83	C 2
563	MT	DIAPHYSIS	0.0168	0.0027	6.33	1.68	C 2
564	MT	DIAPHYSIS	0.0096	0.0016	5.96	0.96	C 2
565	MT	DIAPHYSIS	0.0009	0.0001	6.26	0.09	C 2
566	MT	DIAPHYSIS	0.0271	0.0039	6.94	2.71	C 2
567	MT	EPIPHYSES	0.0902	0.0155	5.81	9.02	C 2
568	MT	EPIPHYSES	0.1361	0.0287	4.75	13.61	C 2
569	MT	EPIPHYSES	0.0161	0.0017	9.37	1.61	C 2
570	MT	EPIPHYSES	0.0636	0.016	3.98	6.36	C 2
571	MT	EPIPHYSES	0.0486	0.0096	5.05	4.86	C 2
572	MT	EPIPHYSES	0.169	0.0448	3.77	16.9	C 2
573	MT	EPIPHYSES	0.0288	0.0029	9.8	2.88	C 2
574	MT	EPIPHYSES	0.1263	0.021	6.03	12.63	C 2
575	MT	DIAPHYSIS	0.0059	0.0009	6.33	0.59	C 2
576	MT	DIAPHYSIS	0.0007	0	314.2	0.07	C 1
577	MT	DIAPHYSIS	0.0062	0.0005	11.99	0.62	C 2
578	MT	DIAPHYSIS	0.0051	0.0005	11.03	0.51	C 2
579	MT	DIAPHYSIS	0.0058	0.0008	7.75	0.58	C 2
580	MT	DIAPHYSIS	0.0008	0.0001	6.83	0.08	C 2
581	MT	DIAPHYSIS	0.0041	0.0002	26.7	0.41	C 2
582	MT	DIAPHYSIS	0.0004	0	314.2	0.04	C 1
583	MT	EPIPHYSES	0.134	0.0095	14.13	13.4	C 2
584	MT	EPIPHYSES	0.0608	0.0035	17.51	6.08	C 2
585	MT	EPIPHYSES	0.1003	0.0173	5.78	10.03	C 2
586	MT	EPIPHYSES	0.0968	0.0262	3.7	9.68	C 2
587	MT	EPIPHYSES	0.0747	0.0029	26.1	7.47	C 2
588	MT	EPIPHYSES	0.0242	0.0009	27.23	2.42	C 2
589	MT	EPIPHYSES	0.1325	0.0329	4.03	13.25	C 2
590	MT	EPIPHYSES	0.1762	0.056	3.15	17.62	C 2
591	MT	EPIPHYSES	0.0939	0.0154	6.11	9.39	C 2
592	MT	EPIPHYSES	0.0045	0.0005	8.42	0.45	C 2
593	MT	EPIPHYSES	0.0489	0.0092	5.33	4.89	C 2
594	MT	EPIPHYSES	0.2196	0.0691	3.18	21.96	C 2
595	MT	DIAPHYSIS	0.0104	0.0028	3.7	1.04	C 2
596	MT	EPIPHYSES	0.1806	0.0432	4.18	18.06	C 2
597	MT	DIAPHYSIS	0.0244	0.0044	5.53	2.44	C 2
598	MT	EPIPHYSES	0.0789	0.018	4.38	7.89	C 2
599	MT	DIAPHYSIS	0.0389	0.0087	4.48	3.89	C 2
600	MT	EPIPHYSES	0.0346	0.0064	5.37	3.46	C 2
601	MT	DIAPHYSIS	0.0104	0.0023	4.51	1.04	C 2
602	MT	DIAPHYSIS	0.0259	0.0078	3.32	2.59	C 2
603	MT	DIAPHYSIS	0.0016	0.0003	5.04	0.16	C 2
604	MT	DIAPHYSIS	0.0128	0.0026	4.99	1.28	C 2
605	MT	DIAPHYSIS	0.0021	0.0005	4.04	0.21	C 2
606	MT	DIAPHYSIS	0.0262	0.0056	4.69	2.62	C 2
607	MT	DIAPHYSIS	0.0103	0.0021	4.86	1.03	C 2
608	MT	DIAPHYSIS	0.0059	0.0011	5.51	0.59	C 2
609	MT	DIAPHYSIS	0.0254	0.0066	3.86	2.54	C 2
610	MT	DIAPHYSIS	0.0161	0.0045	3.58	1.61	C 2
611	MT	DIAPHYSIS	0.0049	0.0003	15.72	0.49	C 2
612	MT	DIAPHYSIS	0.0276	0.0055	5.01	2.76	C 2
613	MT	DIAPHYSIS	0.0076	0.0013	6.05	0.76	C 2
614	MT	EPIPHYSES	0.2428	0.0608	3.99	24.28	C 2
615	MT	DIAPHYSIS	0.0235	0.0041	5.7	2.35	C 2
616	MT	DIAPHYSIS	0.0046	0.0014	3.38	0.46	C 2
617	MT	DIAPHYSIS	0.0091	0.0025	3.59	0.91	C 2
618	MT	DIAPHYSIS	0.0199	0.0069	2.89	1.99	C 2
619	MT	DIAPHYSIS	0.0317	0.0084	3.77	3.17	C 2
620	MT	EPIPHYSES	0.0745	0.0152	4.91	7.45	C 2
621	MT	DIAPHYSIS	0.0428	0.0102	4.18	4.28	C 2
622	MT	EPIPHYSES	0.0833	0.0144	5.8	8.33	C 2
623	MT	EPIPHYSES	0.1203	0.0072	16.76	12.03	C 2
624	MT	EPIPHYSES	0.1368	0.0366	3.74	13.68	C 2
625	MT	EPIPHYSES	0.1096	0.0057	19.2	10.96	C 2
626	MT	EPIPHYSES	0.0422	0.0018	23.72	4.22	C 2
627	MT	EPIPHYSES	0.4666	0.0121	38.42	46.66	C 3
628	MT	DIAPHYSIS	0.0349	0.0016	21.19	3.49	C 2
629	MT	EPIPHYSES	0.2624	0.0034	77.3	26.24	C 2
630	MT	DIAPHYSIS	0.0436	0.0014	31.59	4.36	C 2
631	MT	EPIPHYSES	0.0605	0.0008	78.35	6.05	C 2
632	MT	DIAPHYSIS	0.0024	0.0003	7.41	0.24	C 2
633	MT	EPIPHYSES	0.6198	0.0339	18.27	61.98	C 3
634	MT	DIAPHYSIS	0.0795	0.0013	60.15	7.95	C 2
635	MT	EPIPHYSES	0.1487	0.0043	34.7	14.87	C 2
636	MT	DIAPHYSIS	0.068	0.0057	11.85	6.8	C 2
637	MT	DIAPHYSIS	0.0061	0.0009	6.98	0.61	C 2
638	MT	EPIPHYSES	0.2498	0.0288	8.67	24.98	C 2
639	MC	DIAPHYSIS	0.0434	0.0022	19.43	4.34	C 2
640	MC	EPIPHYSES	0.5017	0.0401	12.5	50.17	C 3
641	MC	DIAPHYSIS	0.134	0.0037	36.55	13.4	C 2
642	MC	EPIPHYSES	0.3307	0.0131	25.17	33.07	C 2
643	MC	EPIPHYSES	0.1769	0.0055	32.21	17.69	C 2
644	MC	DIAPHYSIS	0.0021	0	314.2	0.21	C 1
645	MC	EPIPHYSES	0.3396	0.0124	27.28	33.96	C 2
646	MC	DIAPHYSIS	0.0032	0	314.2	0.32	C 1
647	MC	EPIPHYSES	0.2128	0.0111	19.13	21.28	C 2
648	MC	DIAPHYSIS	0.0143	0.0007	21.97	1.43	C 2
649	MC	EPIPHYSES	0.2839	0.0113	25.23	28.39	C 2
650	MC	DIAPHYSIS	0.0078	0.0008	9.89	0.78	C 2
651	MC	EPIPHYSES	0.0028	0.0003	10.13	0.28	C 2
652	MC	DIAPHYSIS	0	0	0	0	C 2
653	MC	EPIPHYSES	0.0827	0.0044	18.92	8.27	C 2
654	MC	DIAPHYSIS	0	0	0	0	C 2
655	MC	EPIPHYSES	0.0506	0.0027	18.89	5.06	C 2
656	MC	DIAPHYSIS	0.003	0	314.2	0.3	C 1
657	MC	EPIPHYSES	0.4999	0.0274	18.24	49.99	C 3
658	MC	DIAPHYSIS	0.0028	0.0002	14.44	0.28	C 2
659	MC	EPIPHYSES	0.1282	0	314.2	12.82	C 1
660	MC	DIAPHYSIS	0.0018	0.0002	8.99	0.18	C 2
661	MC	EPIPHYSES	0.4066	0.016	25.39	40.66	C 3
662	MC	DIAPHYSIS	0.18	0	314.2	18	C 1
663	MC	EPIPHYSES	0.3077	0	314.2	30.77	C 1
664	MC	DIAPHYSIS	0.0034	0.0002	18.96	0.34	C 2
665	MC	DIAPHYSIS	0.0018	0	314.2	0.18	C 1
666	MC	EPIPHYSES	0.0476	0.0021	22.91	4.76	C 2
667	MC	DIAPHYSIS	0	0	0	0	C 2
668	MC	EPIPHYSES	0.0044	0.0003	14.06	0.44	C 2
669	MC	DIAPHYSIS	0.0133	0.0018	7.26	1.33	C 2
670	MC	EPIPHYSES	0.3139	0.0111	28.2	31.39	C 2
671	MC	DIAPHYSIS	0.0043	0.0003	13.82	0.43	C 2
672	MC	EPIPHYSES	0.3624	0.0183	19.85	36.24	C 2
673	MC	DIAPHYSIS	0	0	0	0	C 2
674	MC	DIAPHYSIS	0	0	0	0	C 2
675	MC	EPIPHYSES	0.0083	0.0002	35.02	0.83	C 2
676	MC	DIAPHYSIS	0.0022	0	314.2	0.22	C 1
677	MC	EPIPHYSES	0.1701	0.0062	27.47	17.01	C 2
678	MC	EPIPHYSES	0.0393	0.0037	10.66	3.93	C 2
679	MC	DIAPHYSIS	0.0006	0	314.2	0.06	C 1
680	MC	EPIPHYSES	0.136	0.0007	198.59	13.6	C 1
681	MC	DIAPHYSIS	0.0055	0.0007	8.19	0.55	C 2
682	MC	EPIPHYSES	0.1529	0.001	160	15.29	C 2
683	MC	DIAPHYSIS	0.0047	0	314.2	0.47	C 1
684	MC	EPIPHYSES	0.0238	0.0005	52.75	2.38	C 2
685	MC	DIAPHYSIS	0.0013	0	314.2	0.13	C 1
686	MC	EPIPHYSES	0.6222	0.0066	93.65	62.22	C 3
687	MC	DIAPHYSIS	0.0015	0	314.2	0.15	C 1
688	MC	EPIPHYSES	0.0198	0	314.2	1.98	C 1
689	MC	DIAPHYSIS	0.0024	0	314.2	0.24	C 1
690	MC	EPIPHYSES	0.0856	0.0006	133.16	8.56	C 2
691	MC	DIAPHYSIS	0.0088	0	314.2	0.88	C 1
692	MC	EPIPHYSES	0.0969	0.0079	12.3	9.69	C 2
693	MC	EPIPHYSES	0.2978	0.0171	17.38	29.78	C 2
694	MC	DIAPHYSIS	0.0023	0	314.2	0.23	C 1
695	MC	EPIPHYSES	0.3516	0.0193	18.22	35.16	C 2
696	MC	DIAPHYSIS	0.0213	0.0018	11.81	2.13	C 2
697	MC	DIAPHYSIS	0.0204	0.0004	54.8	2.04	C 2
698	MC	EPIPHYSES	0.1518	0.0255	5.95	15.18	C 2
699	MC	EPIPHYSES	0.2472	0.0215	11.5	24.72	C 2
700	MC	DIAPHYSIS	0.0069	0.001	7.3	0.69	C 2
701	MC	EPIPHYSES	0.0098	0.0058	1.7	0.98	C 2
702	MC	DIAPHYSIS	0.0015	0.0002	6.84	0.15	C 2
703	MC	EPIPHYSES	0.5353	0.0394	13.59	53.53	C 3
704	MC	DIAPHYSIS	0.005	0.0004	11.12	0.5	C 2
705	MC	EPIPHYSES	0.0974	0.0148	6.58	9.74	C 2
706	MC	DIAPHYSIS	0.0048	0.0002	24.8	0.48	C 2
707	MC	EPIPHYSES	0.1512	0.0098	15.42	15.12	C 2
708	MC	DIAPHYSIS	0.001	0.0002	4.07	0.1	C 2
709	MC	EPIPHYSES	0.0019	0	314.2	0.19	C 1
710	MC	DIAPHYSIS	0.0034	0.0003	10.43	0.34	C 2
711	MC	EPIPHYSES	0.0457	0.0026	17.35	4.57	C 2
712	MC	DIAPHYSIS	0	0	0	0	C 2
713	MC	EPIPHYSES	0.496	0.025	19.85	49.6	C 3
714	MC	DIAPHYSIS	0.0376	0.0027	14.19	3.76	C 2
715	MC	EPIPHYSES	0.335	0.0085	39.46	33.5	C 2
716	MC	DIAPHYSIS	0.0052	0	314.2	0.52	C 1
717	MC	EPIPHYSES	0.5389	0.026	20.74	53.89	C 3
718	MC	DIAPHYSIS	0.0209	0.0013	16.19	2.09	C 2
720	MC	DIAPHYSIS	0	0	0	0	C 2
721	MC	EPIPHYSES	0.0315	0.0018	17.97	3.15	C 2
722	MC	DIAPHYSIS	0.0027	0	314.2	0.27	C 1
724	MC	DIAPHYSIS	0.0071	0.0003	22.59	0.71	C 2
725	MC	EPIPHYSES	0.5188	0.0533	9.74	51.88	C 3
726	MC	DIAPHYSIS	0.0301	0.0017	17.27	3.01	C 2
727	MC	DIAPHYSIS	0.0062	0.0004	17.8	0.62	C 2
728	MC	EPIPHYSES	0.444	0.014	31.82	44.4	C 3
729	MC	DIAPHYSIS	0.003	0.0003	9.36	0.3	C 2
730	MC	EPIPHYSES	0.3455	0.0226	15.29	34.55	C 2
731	MC	DIAPHYSIS	0.0373	0.0022	16.99	3.73	C 2
732	MC	EPIPHYSES	0.7486	0.1002	7.47	74.86	C 3
733	MC	DIAPHYSIS	0.003	0.0001	24.23	0.3	C 2
734	MC	EPIPHYSES	2.3958	0.0468	51.17	239	C 3
735	MC	DIAPHYSIS	0.0014	0	314.2	0.14	C 1
736	MC	EPIPHYSES	0.0172	0.0006	30.97	1.72	C 2
737	MC	DIAPHYSIS	0.0054	0.0001	37.76	0.54	C 2
738	MC	EPIPHYSES	0.6486	0.0217	29.82	64.86	C 3
739	MC	DIAPHYSIS	0.0619	0.0003	241.08	6.19	C 1
740	MC	EPIPHYSES	0.0773	0.0342	2.26	7.73	C 2
741	MC	DIAPHYSIS	0.0036	0	314.2	0.36	C 1
743	MC	DIAPHYSIS	0.032	0.0001	286.67	9.09	C 1
744	MC	EPIPHYSES	0.036	0.0015	23.89	3.2	C 2
745	MC	EPIPHYSES	0.2842	0.0129	21.98	3.6	C 2
746	MC	DIAPHYSIS	0.0126	0.0005	23.56	28.42	C 2
747	MC	EPIPHYSES	0.6436	0.0133	48.52	1.26	C 3
748	MC	DIAPHYSIS	0.0418	0.0012	33.82	64.36	C 2
755	MC	DIAPHYSIS	0.0112	0.0004	28.9	4.18	C 2
756	MC	EPIPHYSES	0.7105	0.0349	20.36	1.12	C 3
757	MC	DIAPHYSIS	0.001	0	314.2	71.05	C 1
758	MC	EPIPHYSES	1.3085	0.0479	27.34	0.1	C 3
759	MC	DIAPHYSIS	0.0221	0.0021	10.72	130.85	C 2
760	MC	EPIPHYSES	0.6408	0.0131	48.94	2.21	C 3
761	MC	DIAPHYSIS	0.0067	0.0002	29.11	64.08	C 2
762	MC	EPIPHYSES	0.1552	0.0034	45.21	0.67	C 2
763	MC	DIAPHYSIS	0.0019	0.0003	7.24	15.52	C 2
764	MC	EPIPHYSES	0.0319	0.0022	14.81	0.19	C 2
765	MC	DIAPHYSIS	0	0	0	0	C 2
766	MC	EPIPHYSES	0.0031	0.0003	10.82	0.31	C 2
767	MC	DIAPHYSIS	0.0014	0	314.2	0.14	C 1
768	MC	EPIPHYSES	0.4575	0.0164	27.93	45.75	C 3
