# Supplementary material for: Comparison of DNA preservation and ATR-FTIR spectroscopy indices of cortical and trabecular bone of metacarpals and metatarsals
Source: Sci Rep. 2023 Sep 19;13:15498. doi: 10.1038/s41598-023-41259-2 (PMC10509243; doi:10.1038/s41598-023-41259-2)
Supplement: Supplementary file 3 — Supplementary Table 2. [file 41598_2023_41259_MOESM3_ESM.xlsx]

## Sheet: List1
SM Table 2: Combined results of the ATR-FTIR scaning and DNA analyses for each included sample
Sample	MT MC	MT MC NUMBER	Type	Auto target [ng/μl]*	Deg target [ng/μl]*	Auto/Deg ratio*	ng DNA/g bone powder	Cluster	1799.2712	1798.30696	1797.34272	1796.37848	1795.41424	1794.45	1793.48576	1792.52152	1791.55728	1790.59304	1789.6288	1788.66456	1787.70032	1786.73608	1785.77184	1784.8076	1783.84336	1782.87912	1781.91488	1780.95064	1779.9864	1779.02216	1778.05792	1777.09368	1776.12944	1775.16521	1774.20097	1773.23673	1772.27249	1771.30825	1770.34401	1769.37977	1768.41553	1767.45129	1766.48705	1765.52281	1764.55857	1763.59433	1762.63009	1761.66585	1760.70161
207	MT	I	DIAPHYSIS	0.0007	0	314.2	0.07	C3	0	8.89801e-05	0.000149218	0.000157003	0.00014826	5.47294e-05	0	0	0.000167188	0.000414852	0.000751617	0.00122634	0.00184622	0.00241004	0.0026419	0.00273723	0.00306681	0.00350202	0.00362106	0.00329604	0.002943	0.00297295	0.00307187	0.00277488	0.00231765	0.00218736	0.00246664	0.0028731	0.00313514	0.00336053	0.00381082	0.00434016	0.00461872	0.00463933	0.00458304	0.00459431	0.00469611	0.00473683	0.00468342	0.00478738	0.00517301
208	MT	I	EPIPHYSES	0.0899	0.0212	4.25	8.99	C1	0	0.000194814	0.000183746	0.000109551	0.00011283	0.00012687	6.05656e-05	0	0	0.000209999	0.000396325	0.000452092	0.000507142	0.000678404	0.000888403	0.00100443	0.00107167	0.00118196	0.00123557	0.00114428	0.0010659	0.00112095	0.00124343	0.00136161	0.00145468	0.00157716	0.00174699	0.00186804	0.0019525	0.00208646	0.00223763	0.00228838	0.00216409	0.00193578	0.001663	0.00128763	0.00085057	0.000546222	0.000487212	0.000611128	0.000757282
209	MT	V	DIAPHYSIS	0.1014	0.0206	4.93	10.14	C1	0	0.000230576	0.000456125	0.000586138	0.000520772	0.000327548	0.000109901	0	0	5.59888e-05	0.000283653	0.000767034	0.0014616	0.00215472	0.00275375	0.00326515	0.00360487	0.00371832	0.00358324	0.00322046	0.00275352	0.00221403	0.00161349	0.00107903	0.000685356	0.000474853	0.000477687	0.000622746	0.000831734	0.00102564	0.00114987	0.0012863	0.0014486	0.00153548	0.00157854	0.00158856	0.00147071	0.00126237	0.0010612	0.000936894	0.0009347
210	MT	V	DIAPHYSIS	0.1312	0.0318	4.13	13.12	C1	0	0.000604184	0.000963488	0.00111166	0.00132016	0.00170747	0.00181686	0.00130005	0.0005599	0.000216874	0.000253738	0.000197964	0	0	0.000626144	0.00159124	0.00231434	0.00263599	0.00278386	0.00287644	0.00300349	0.00328206	0.00358145	0.00379036	0.00399281	0.00418593	0.00435462	0.00440698	0.00402272	0.0032162	0.00250232	0.00218772	0.00225444	0.00260195	0.00295162	0.00325748	0.00373497	0.00417296	0.00420952	0.00384752	0.00323346
211	MT	V	DIAPHYSIS	0.0678	0.017	3.98	6.78	C1	0	5.8521e-05	0.000302854	0.000614625	0.00085824	0.000970568	0.0011941	0.00142982	0.00134988	0.000896878	0.000408007	0.000193909	0.000168491	8.28108e-05	0	8.68322e-05	0.000364498	0.000623512	0.000714648	0.000698172	0.000706805	0.000650153	0.000472975	0.000358212	0.000351062	0.000366152	0.000431461	0.000598645	0.00090429	0.00133405	0.00175879	0.00210891	0.00234066	0.00234212	0.00220369	0.00211547	0.00202366	0.00180702	0.00152439	0.00138595	0.00153089
212	MT	V	DIAPHYSIS	0.0361	0.0087	4.14	3.61	C1	0	0.000167878	0.000294907	0.000172537	0	6.04929e-05	0.000613334	0.00130879	0.00185303	0.00231844	0.00311065	0.00417805	0.00496166	0.00515473	0.00488556	0.00464362	0.00480445	0.00495954	0.00455492	0.00377978	0.00304979	0.00250471	0.00214738	0.00187391	0.00160331	0.00144522	0.00155588	0.00197542	0.00244226	0.00257943	0.00235111	0.00204826	0.00195323	0.00213198	0.00243112	0.00277828	0.0032401	0.00374564	0.00416733	0.00442706	0.00437432
213	MT	V	DIAPHYSIS	0.0187	0.0046	4.1	1.87	C1	0	0.00014375	0.000298263	0.000416901	0.000530516	0.000482693	0.000299979	0.00015888	0.000136887	0.000155792	0.00030026	0.000583206	0.000834581	0.00106945	0.00133877	0.00157221	0.00176331	0.00183388	0.00165977	0.00137804	0.00116376	0.000878443	0.00040227	0	0	0.000404061	0.00100256	0.00140017	0.00143543	0.00151949	0.00185323	0.00200975	0.00175371	0.00135273	0.00120934	0.00146775	0.00179145	0.00178653	0.00155632	0.00144019	0.00154936
214	MT	V	DIAPHYSIS	0.0253	0.0043	5.96	2.53	C1	0	0.000119566	0.000185337	0.000212376	0.00036135	0.000769971	0.00117501	0.00135912	0.00141127	0.00149497	0.00160665	0.00162006	0.00151154	0.00146326	0.00161511	0.0018315	0.00190516	0.00188773	0.00193772	0.00198843	0.00190573	0.00173911	0.00165282	0.00178888	0.00203038	0.00210261	0.00207944	0.00220618	0.00241469	0.00250198	0.00239417	0.00215295	0.00192322	0.00178744	0.00173271	0.00168515	0.00154507	0.00133183	0.00122115	0.00129553	0.0013821
216	MT	V	EPIPHYSES	0.2224	0.0425	5.24	22.24	C1	0	0.000604653	0.00108501	0.00146119	0.00179857	0.00207489	0.00213494	0.00192556	0.00162782	0.00129774	0.000775829	0.000172014	0	0.00030731	0.00105576	0.00170722	0.00194843	0.00204594	0.00230224	0.00241988	0.00209349	0.00134465	0.000443493	0	0.000141558	0.000314728	0.00025224	0.000100661	5.03873e-05	0.000298997	0.000631668	0.00067264	0.000549082	0.000414747	0.000212157	8.57248e-05	8.93361e-05	0.000163358	0.000455076	0.00093647	0.00144445
245	MT	V	DIAPHYSIS	0.038	0.0078	4.89	3.8	C1	0	0.000446256	0.000769703	0.000850418	0.000843722	0.00092516	0.00100949	0.00102519	0.000823439	0.000586293	0.0006764	0.000942054	0.00108056	0.00119017	0.00155986	0.00217588	0.00258818	0.00258293	0.00253433	0.00259482	0.00236346	0.00166108	0.000913185	0.000533724	0.000411442	0.000230644	0	1.51694e-05	0.00026729	0.000445002	0.000541804	0.000687731	0.000820653	0.000965135	0.00115079	0.00137907	0.00170922	0.00205453	0.00230159	0.00248581	0.00259561
246	MT	V	DIAPHYSIS	0.0179	0.0041	4.37	1.79	C1	0	0.000207661	0.000431808	0.000628717	0.000940309	0.00143611	0.00186167	0.0019955	0.00189854	0.00187038	0.00196551	0.00198968	0.00201099	0.00223657	0.00261052	0.00294576	0.00315414	0.00332883	0.00357089	0.00374558	0.00367371	0.00332803	0.00281104	0.00231341	0.00189247	0.00152959	0.00127565	0.00124391	0.0016193	0.00241399	0.00328895	0.00397398	0.00443322	0.00466239	0.00462563	0.0043717	0.00409339	0.00386956	0.00351528	0.00302697	0.00271713
247	MT	V	DIAPHYSIS	0.0145	0.003	4.9	1.45	C1	0	1.05531e-05	0.000152911	0.000449281	0.000754246	0.00101623	0.00125243	0.00152086	0.00186594	0.0021881	0.00228748	0.0022486	0.00230572	0.00246097	0.00264416	0.00279153	0.00285796	0.00294731	0.0031219	0.00337529	0.0036516	0.00370585	0.00346282	0.00319401	0.00311215	0.0031707	0.00317624	0.00313951	0.00332772	0.00375231	0.00411028	0.0042462	0.00435489	0.00464767	0.00494548	0.00498253	0.00482976	0.00470636	0.00472121	0.00475469	0.0046012
248	MT	V	DIAPHYSIS	0.0041	0.0008	5.2	0.41	C1	0	0	4.296e-05	0.000109612	0.000190623	0.00017543	0.000131518	0.000269247	0.000689846	0.00131506	0.00213125	0.00313051	0.00424967	0.00532217	0.00608451	0.00647567	0.0066852	0.00678416	0.00672445	0.00665254	0.00679457	0.00719938	0.00774203	0.00832991	0.00905851	0.00996731	0.0109278	0.0118208	0.0124755	0.0127934	0.0129017	0.0128951	0.0127306	0.0123234	0.0117532	0.0114042	0.0114809	0.0116387	0.0115374	0.0112479	0.0110044
250	MT	V	DIAPHYSIS	0.0465	0.0138	3.37	4.65	C1	0	0.000147312	0.000133815	2.77106e-05	2.13932e-05	0	0	0	2.69794e-06	0.000230814	0.00069727	0.00116157	0.00145358	0.00163216	0.00178562	0.00201732	0.00235815	0.00261642	0.00271029	0.00266776	0.00236822	0.00193085	0.0015301	0.00113221	0.000813292	0.000659489	0.000680135	0.00115377	0.00202871	0.00279381	0.00319996	0.00345177	0.00380192	0.00419731	0.00430841	0.00404549	0.00362822	0.00319731	0.00267164	0.00201531	0.00139488
251	MT	V	DIAPHYSIS	0.0031	0.0003	10.5	0.31	C1	0	1.75762e-05	0.00017525	0.000507507	0.000907297	0.00138612	0.00178016	0.00197304	0.00206318	0.00210662	0.00200062	0.00164604	0.00113771	0.00079391	0.000760476	0.000917431	0.00123316	0.00176299	0.00250261	0.00321205	0.00354934	0.00358631	0.00353779	0.00323853	0.00257358	0.00188564	0.00161728	0.00175268	0.00183276	0.00165204	0.00155754	0.00183448	0.00220409	0.00219149	0.00180746	0.00147228	0.0013749	0.00138673	0.00131594	0.00115965	0.00113052
252	MT	V	DIAPHYSIS	0.0181	0.004	4.47	1.81	C1	0	0.000220766	0.000415707	0.000548954	0.000616202	0.000578713	0.000460162	0.000390391	0.00038662	0.000393608	0.00049816	0.000745469	0.00103726	0.00124941	0.00126931	0.00118878	0.00128903	0.0016088	0.00184391	0.00178705	0.00160322	0.00159586	0.00183241	0.00199865	0.00189804	0.00185122	0.00219609	0.00276192	0.00315198	0.00326443	0.00336252	0.00361127	0.00387077	0.00396098	0.00393425	0.00397208	0.00405727	0.00399395	0.0037434	0.00343331	0.00313829
253	MT	V	DIAPHYSIS	0.1105	0.0271	4.08	11.05	C1	0	0.00022657	0.000442329	0.000578802	0.000713833	0.000887787	0.00112733	0.00126885	0.00124963	0.00127294	0.00141302	0.00152787	0.00150721	0.00135465	0.00116461	0.00108124	0.00113627	0.0012194	0.00132344	0.00153415	0.00183713	0.00212352	0.00218648	0.00193517	0.00164998	0.00160626	0.00172255	0.00180857	0.00183909	0.00192511	0.00210122	0.00221823	0.0021464	0.00196789	0.00186362	0.00189774	0.00196646	0.00200131	0.0021003	0.00228074	0.00239271
255	MT	V	DIAPHYSIS	0.0378	0.0041	9.31	3.78	C1	0	0.000349327	0.000680016	0.00102648	0.00150554	0.00206275	0.00263213	0.00307823	0.00339171	0.00374391	0.0042366	0.00480168	0.00530226	0.00569961	0.00611201	0.00660112	0.00704005	0.00729404	0.00737169	0.00735258	0.00745318	0.00780609	0.0083511	0.00893196	0.00940529	0.00968581	0.00985378	0.00992929	0.00984709	0.00959789	0.00929779	0.0090794	0.00900796	0.00900677	0.00893031	0.00876927	0.00863834	0.00858768	0.00855065	0.00847993	0.00845437
256	MT	V	DIAPHYSIS	0.0096	0	314.2	0.96	C3	0	4.9613e-05	5.46462e-05	0	0	0	8.17297e-05	9.22755e-05	0	0	0.000127268	8.34074e-05	0	0	0.000261007	0.000693143	0.00106632	0.00132229	0.00153513	0.00166383	0.00168684	0.0016135	0.00150205	0.00147616	0.00161421	0.00193059	0.0021844	0.00213048	0.00200177	0.00206504	0.00213695	0.00193346	0.00152649	0.00120005	0.00107781	0.00109435	0.00113677	0.0011907	0.00132659	0.00150995	0.00176376
257	MT	V	DIAPHYSIS	0.0084	0.0011	7.36	0.84	C1	0	6.53562e-05	7.02019e-05	4.55128e-05	9.35803e-05	0.000232413	0.000310016	0.000189519	6.32583e-05	0.000189845	0.000420165	0.000510733	0.000543673	0.000720686	0.00105402	0.00128073	0.00118977	0.000955457	0.00077517	0.000581195	0.000374975	0.000348125	0.000587088	0.000965802	0.00137117	0.00175132	0.00196435	0.00193462	0.00178171	0.00172172	0.00185767	0.00206062	0.0022542	0.00264156	0.0032335	0.00368137	0.00370854	0.00342525	0.00317076	0.00310573	0.00305295
258	MT	V	DIAPHYSIS	0.0357	0.0064	5.55	3.57	C1	0	0.000169874	0.0007063	0.00138978	0.00200224	0.00261326	0.00348396	0.00453686	0.00543553	0.00593752	0.00617913	0.00633107	0.00634098	0.00636094	0.00658102	0.00689938	0.00717184	0.00726065	0.00702022	0.00639243	0.0054562	0.00443604	0.00354284	0.00274792	0.00202688	0.00175058	0.0022454	0.00315053	0.00404203	0.00495792	0.00604668	0.00735207	0.00879448	0.0101816	0.0112819	0.0117416	0.0113971	0.0106689	0.0100877	0.00959337	0.00882069
331	MT	I	DIAPHYSIS	0.0034	0.0006	6.1	0.34	C1	0	0	7.5973e-06	2.7379e-05	2.56588e-05	9.60413e-06	0	0	3.83847e-05	9.03872e-05	7.78843e-05	5.17636e-05	0.000145336	0.000313448	0.000343232	0.000173766	0	2.50269e-05	0.000209884	0.000247812	8.79233e-05	3.62605e-05	0.000222551	0.000405974	0.000428851	0.000408007	0.000435185	0.000512533	0.000599198	0.000637126	0.000708023	0.000818341	0.000832617	0.000852627	0.00100953	0.00115067	0.00114774	0.00102656	0.00080718	0.000551967	0.000375594
332	MT	I	EPIPHYSES	0.0051	0.0007	7.85	0.51	C1	0	0.000196416	0.000420146	0.000547559	0.000511088	0.000302109	0.00017579	0.000189634	0.000248044	0.000261169	0.000250575	0.000307547	0.000496056	0.000786633	0.00100677	0.00104002	0.000994206	0.000985768	0.000969423	0.000853886	0.000640595	0.000389926	0.000146445	0	2.21587e-05	0.000305237	0.000780231	0.00121929	0.00148439	0.00169775	0.00194776	0.00214243	0.00217465	0.00201424	0.00170432	0.00136924	0.00111467	0.000886688	0.000637865	0.000441513	0.00037598
333	MT	V	DIAPHYSIS	0.0631	0.0136	4.63	6.31	C1	0	0.000231917	0.000541213	0.000872205	0.00122706	0.00159711	0.00222532	0.00292441	0.00343331	0.00360954	0.00354857	0.00354907	0.00352715	0.00322391	0.00277098	0.00267891	0.00332232	0.00430417	0.00483548	0.00471666	0.00440619	0.00427145	0.00412081	0.00360134	0.00282732	0.0023093	0.00233655	0.0026972	0.00299926	0.00308943	0.00317238	0.00352796	0.00413737	0.00472871	0.0051284	0.00535453	0.00544326	0.00540182	0.00524466	0.0050622	0.00494771
334	MT	V	EPIPHYSES	0.0252	0.0052	4.8	2.52	C1	0	0.000108614	0.000342571	0.00065865	0.000887564	0.00089893	0.000889405	0.000902211	0.000835058	0.000706674	0.000568925	0.000461431	0.000381311	0.000262291	0.000136068	7.61181e-05	6.08304e-05	3.61781e-05	0	0	1.04319e-05	0.000159893	0.000354738	0.000417756	0.000369839	0.000404763	0.000523969	0.000615802	0.000722042	0.000890233	0.00107859	0.00130369	0.00161091	0.00202763	0.00246884	0.00271339	0.0027764	0.00289345	0.003053	0.0030555	0.00284406
335	MC	I	DIAPHYSIS	0.0053	0.0024	2.24	0.53	C1	0	1.91431e-05	0	0	0.000125531	0.000217109	0.000325303	0.000581584	0.000996789	0.00135854	0.00152091	0.0015547	0.00156104	0.00148647	0.00123203	0.000992033	0.000992591	0.00110367	0.00114035	0.00109396	0.00108223	0.0012251	0.00138025	0.00136781	0.00131419	0.00136603	0.00145183	0.00146323	0.0013771	0.0012982	0.00132043	0.00133977	0.00120886	0.00101004	0.000965086	0.0011224	0.00132812	0.00143559	0.00141014	0.00135291	0.00137442
336	MC	I	EPIPHYSES	0.0485	0.0038	12.88	4.85	C1	0	0	0	0	6.9167e-06	0.000198481	0.000539487	0.000990419	0.00160732	0.002309	0.00278579	0.00286312	0.00264013	0.00233595	0.00202889	0.00155802	0.00100022	0.000721904	0.000758278	0.000850693	0.000910777	0.0010463	0.00132049	0.00162916	0.00178768	0.00170622	0.00160537	0.00174879	0.00199065	0.00215276	0.00230049	0.00249924	0.00281367	0.00312737	0.00316374	0.00300685	0.00292468	0.00295961	0.00305849	0.00315019	0.00327134
337	MC	I	DIAPHYSIS	0.0029	0.001	2.78	0.29	C1	0	0.000148001	0.000193334	0.000192719	0.000200001	0.000120411	1.33334e-06	0	4.78525e-05	0.000162475	0.000269917	0.000391719	0.00051352	0.000631732	0.000808098	0.00103975	0.00127283	0.0014334	0.00144105	0.00134316	0.00120003	0.000989424	0.000798917	0.000734051	0.000738108	0.000773038	0.000953711	0.00133039	0.00175516	0.00209953	0.00239723	0.00271718	0.00298832	0.00302899	0.00283059	0.00257188	0.00233973	0.00204871	0.00170456	0.00153846	0.00163154
338	MC	I	EPIPHYSES	0.0364	0.0132	2.76	3.64	C1	0	0	0	0	7.9223e-06	0	4.15394e-05	0.00019183	0.000378852	0.000560112	0.00077018	0.00102346	0.00130267	0.00155451	0.00168608	0.00165703	0.00148971	0.00123741	0.000962775	0.000691024	0.000454562	0.000293003	0.00022147	0.000244284	0.000316792	0.000460601	0.000766457	0.00113137	0.00142714	0.00169051	0.0019121	0.00198677	0.00186914	0.00161467	0.00135805	0.00118352	0.00110983	0.00123635	0.00163584	0.00212319	0.00244561
339	MC	I	DIAPHYSIS	0.0009	0	314.2	0.09	C3	0	5.2516e-05	0.000210971	0.000380879	0.000528597	0.000732148	0.0010216	0.00134039	0.00154824	0.00161865	0.0016275	0.00157193	0.00147055	0.00142786	0.00144888	0.00141479	0.00137568	0.00157637	0.00196817	0.00216313	0.00204243	0.00190454	0.0019864	0.0021513	0.0021308	0.00199363	0.00208552	0.00244368	0.00274816	0.00283002	0.00281168	0.00284272	0.00297039	0.00317752	0.00342116	0.00365764	0.00387837	0.00406116	0.0041509	0.0041211	0.0039918
340	MC	I	EPIPHYSES	0.0427	0.0097	4.39	4.27	C1	0	0.000348377	0.000697472	0.000908852	0.00095024	0.00104471	0.00118149	0.00122288	0.00111723	0.00104385	0.00119857	0.00154981	0.00184655	0.00192595	0.00193937	0.00199438	0.00193392	0.00177447	0.00176781	0.00191965	0.00206935	0.00222406	0.00249713	0.00296027	0.00348509	0.00380119	0.00388562	0.00397578	0.00414197	0.00420272	0.00403252	0.00367009	0.00336073	0.00348317	0.00398648	0.00439152	0.00456847	0.00475475	0.00497115	0.00497811	0.00463863
341	MC	I	DIAPHYSIS	0.0046	0.0017	2.7	0.46	C1	0	3.48795e-05	2.10232e-05	0	0	0.000190254	0.000595518	0.00089471	0.00103766	0.00128238	0.0017414	0.002247	0.00254548	0.00257089	0.0025576	0.0027457	0.00299186	0.00298646	0.00276461	0.00258576	0.00256387	0.00260146	0.00253514	0.00245878	0.00263757	0.00307795	0.00352335	0.00373654	0.00372826	0.00370207	0.00367732	0.00359307	0.00356187	0.00369908	0.00392589	0.00421433	0.00459308	0.00496466	0.00512839	0.004999	0.00473414
342	MC	I	EPIPHYSES	0.1207	0.0406	2.98	12.07	C1	0	0.000457747	0.000947087	0.00124256	0.00120414	0.000896466	0.000578018	0.000399586	0.00028865	0.000155454	4.30821e-05	1.07705e-06	0	0	0	7.59681e-05	0.000237382	0.000485679	0.00079429	0.00106341	0.00124995	0.00135536	0.00134876	0.00118777	0.000903288	0.000643933	0.000502337	0.000375819	0.000164573	0	8.2012e-05	0.000471343	0.0009971	0.00155301	0.00207949	0.00242071	0.00244528	0.00227598	0.00219859	0.00230789	0.00248253
343	MC	I	DIAPHYSIS	0.0016	0.0008	2.07	0.16	C1	0	0.000239678	0.000370627	0.000383485	0.000295535	0.000195343	8.79506e-05	0	0	0.000111883	0.000279932	0.00055383	0.000903334	0.00130324	0.00172043	0.00198065	0.00210766	0.00234051	0.00264825	0.00278966	0.00267328	0.00246834	0.00248805	0.00279579	0.00309129	0.00322982	0.00344827	0.00393459	0.00459444	0.00521469	0.00562036	0.00578984	0.00576996	0.00552685	0.00503172	0.00436089	0.00375415	0.00344768	0.00341627	0.00353679	0.00373077
344	MC	I	EPIPHYSES	0.1232	0.0432	2.85	12.32	C1	0	1.79566e-05	0	9.32148e-05	0.000327928	0.000415396	0.000263683	0.000114124	0.000217395	0.000328566	0.000200555	0	0	0.000111929	0.00037613	0.000681273	0.00104172	0.0014309	0.00181505	0.00219058	0.00248064	0.00255666	0.00247968	0.00244437	0.00246867	0.00244054	0.00231185	0.00215299	0.00201065	0.00176776	0.00139845	0.00107224	0.00091051	0.000935529	0.00109558	0.00129011	0.00153061	0.00178116	0.0018227	0.00158196	0.00117531
345	MC	I	DIAPHYSIS	0.0004	0	314.2	0.04	C3	0	6.2648e-06	2.50592e-06	1.73624e-05	0	0	7.15977e-07	0	0	0.000122937	0.000284538	0.000352345	0.000248318	7.98527e-05	0.000121885	0.000436704	0.000805221	0.00102338	0.00110981	0.00123489	0.00139005	0.00131896	0.000936414	0.000455067	9.47203e-05	0	0.000138297	0.00044628	0.000749251	0.000956281	0.00100866	0.000944336	0.000910798	0.000963178	0.00106424	0.00120469	0.00135659	0.00155002	0.00191313	0.0023328	0.00244318
346	MC	I	EPIPHYSES	0.0709	0.0234	3.03	7.09	C1	0	0	0	0	2.28989e-05	0.00010838	0.000308236	0.000897255	0.00182508	0.00265939	0.00295996	0.00280374	0.00269212	0.00273804	0.00266455	0.00240834	0.0021097	0.00193406	0.00189222	0.00175614	0.00146038	0.0011272	0.000817768	0.000678816	0.000803861	0.00107133	0.00139995	0.00174152	0.0020464	0.00235919	0.00261515	0.00264093	0.00240774	0.00190265	0.00117672	0.000552931	0.000264357	0.000146265	4.18415e-05	0	0.000134557
347	MC	I	DIAPHYSIS	0.0088	0.0033	2.65	0.88	C1	0	7.88747e-05	0.000146961	0.000176929	0.00012922	4.98661e-05	0	0	2.24381e-05	8.37141e-05	0.000226262	0.000438575	0.000643695	0.000830835	0.00105322	0.00131731	0.00149367	0.00152258	0.00164283	0.00202847	0.00236665	0.00230206	0.00200373	0.00190677	0.00217303	0.00250401	0.00250991	0.00229788	0.00223042	0.0023255	0.00235944	0.00218625	0.00187281	0.00167517	0.0016861	0.00172508	0.00166984	0.00153549	0.00139107	0.0013984	0.00160496
348	MC	I	EPIPHYSES	0.1408	0.06	2.35	14.08	C1	0	0.00017979	0.0003185	0.000351988	0.000362414	0.000540763	0.000824333	0.000903225	0.000763746	0.000661023	0.000660638	0.000647282	0.000510686	0.000248688	3.56985e-05	0	2.52244e-06	2.66658e-05	4.43228e-05	0	0	0.000194079	0.000373745	0.000530348	0.000901719	0.00140498	0.00194715	0.00246771	0.00273169	0.00265335	0.00228024	0.00167723	0.00110161	0.000796963	0.00060547	0.00028281	1.13192e-05	0	0.000136466	0.000297436	0.000353184
349	MC	I	DIAPHYSIS	0.0113	0.0027	4.13	1.13	C1	0	2.42612e-05	3.63406e-05	7.77997e-05	0.000102061	9.83756e-05	3.52146e-05	0	1.60433e-05	0.000133124	0.000201477	0.000179542	0.000121062	9.76932e-05	0.00016318	0.000248732	0.000286989	0.000339577	0.000462391	0.000650412	0.000859214	0.00102861	0.00112849	0.00119469	0.0013347	0.00155425	0.00168567	0.0016365	0.00151281	0.00142853	0.00136432	0.00124923	0.0010847	0.000985372	0.00106734	0.00129119	0.00152794	0.00165648	0.00162667	0.00158037	0.00163511
350	MC	I	EPIPHYSES	0.0184	0.0041	4.47	1.84	C1	0	6.12368e-05	5.35148e-05	9.15858e-06	0	0	0	5.10582e-05	0.000242189	0.00058273	0.00103677	0.00152815	0.00192832	0.00219774	0.00238241	0.00250889	0.00257503	0.00253415	0.00234313	0.00207669	0.00185479	0.00167096	0.00143038	0.00109139	0.000723664	0.000525465	0.000643327	0.000895515	0.00104929	0.00128855	0.00194659	0.00291063	0.0036599	0.0038381	0.0036478	0.00351928	0.0035179	0.00337501	0.00299651	0.00255911	0.00222515
351	MC	I	DIAPHYSIS	0.0003	0	314.2	0.03	C3	0	8.26674e-05	2.04265e-05	0	0	0	0.000128414	0.000284944	0.000608011	0.00136941	0.00240692	0.00307315	0.00308261	0.00298826	0.00336179	0.00386365	0.00377362	0.00329572	0.0031509	0.00320506	0.00286487	0.00231992	0.00228901	0.00290262	0.00359408	0.00400005	0.00434691	0.00461951	0.0043132	0.00348205	0.0026545	0.00207135	0.00182488	0.00192157	0.00234052	0.0029945	0.00357061	0.00403859	0.00445177	0.00438121	0.0037822
352	MC	I	EPIPHYSES	0.0071	0.002	3.56	0.71	C1	0	0	0	6.20224e-05	0.000152732	0.000280019	0.000375749	0.000531006	0.000894965	0.00132347	0.00161714	0.00173583	0.00160134	0.00125958	0.000940779	0.000787645	0.000805919	0.000960459	0.0012154	0.00151123	0.00176689	0.00186406	0.00166933	0.00132757	0.0011601	0.00114323	0.00107902	0.0010055	0.00105891	0.00128948	0.00156881	0.0016588	0.00157954	0.00160785	0.0018004	0.00196139	0.00201051	0.00201085	0.00199614	0.0019556	0.00192152
353	MC	I	DIAPHYSIS	0.0044	0.0008	5.61	0.44	C1	0	0.000387948	0.000849164	0.00131613	0.00168181	0.00176231	0.00161224	0.00145714	0.00125822	0.000884744	0.000527075	0.000448833	0.000627749	0.000888554	0.00118096	0.00158687	0.00208472	0.00246549	0.00255461	0.00244333	0.00237514	0.00241111	0.00250455	0.00264827	0.00275463	0.00279132	0.00281293	0.00280867	0.00281806	0.00291868	0.00315866	0.00353583	0.00390582	0.00410916	0.00416093	0.00416817	0.00406407	0.00370209	0.0032769	0.00318716	0.00362755
354	MC	I	EPIPHYSES	0.0485	0.0096	5.06	4.85	C1	0	0	8.58941e-05	0.000474666	0.000903821	0.00134019	0.00160925	0.00173769	0.00181709	0.00173352	0.0014026	0.000988025	0.000755176	0.000827369	0.00104884	0.00124362	0.00143624	0.00166492	0.00188062	0.00200113	0.00196083	0.00178855	0.00152181	0.0011368	0.000705643	0.000429527	0.000426	0.000651795	0.00104489	0.00149929	0.00179647	0.00181458	0.00164808	0.00135538	0.000945849	0.000571658	0.000446981	0.000630228	0.0010089	0.00139263	0.00163284
355	MC	I	DIAPHYSIS	0.0009	0	314.2	0.09	C3	0	0	4.6808e-05	5.27784e-05	0	0	2.43592e-05	1.79112e-05	0	6.02823e-05	0.000272452	0.000463844	0.000593622	0.000820836	0.00114262	0.00136339	0.0014251	0.00144885	0.00152418	0.00162458	0.00160032	0.00142489	0.00132612	0.00136133	0.00131987	0.00110791	0.000838623	0.000707613	0.000764313	0.000786624	0.000629822	0.000468722	0.000508227	0.000683141	0.000831547	0.000972788	0.00119069	0.00141575	0.00161789	0.00187305	0.00209668
356	MC	I	EPIPHYSES	0.0375	0.0104	3.62	3.75	C1	0	0.000311506	0.000518711	0.000755407	0.00115107	0.00150286	0.00158203	0.00146698	0.0014181	0.00151381	0.00167498	0.00192103	0.00227713	0.00267712	0.00302531	0.00327207	0.00350158	0.00369799	0.00365703	0.00343696	0.00336651	0.00354638	0.00383558	0.00411544	0.0042874	0.00427521	0.00413211	0.00395807	0.00376893	0.00350786	0.00322593	0.00317633	0.00347058	0.003831	0.00401374	0.00420009	0.00461374	0.00502811	0.00509648	0.00487353	0.00461893
357	MC	I	DIAPHYSIS	0.0006	0	314.2	0.06	C3	0	0.000106979	0.000285231	0.000460604	0.000611498	0.000742235	0.000814657	0.000833803	0.000824872	0.000764106	0.000684621	0.000736165	0.00100945	0.0014008	0.00171656	0.00189769	0.00207307	0.00229955	0.00243893	0.00241488	0.00233396	0.00229911	0.00235209	0.00250659	0.00268196	0.0027803	0.00282032	0.0028877	0.00300188	0.00305919	0.00301066	0.00295421	0.00293952	0.0029889	0.00316068	0.00340876	0.00363885	0.00379623	0.00390608	0.00411169	0.00432522
358	MC	I	EPIPHYSES	0.0352	0.0065	5.44	3.52	C1	0	0	3.29005e-05	0.00012477	0.000115961	0	0	0.000158244	0.000427954	0.000604895	0.00062075	0.000653145	0.000753858	0.000822929	0.000788445	0.000641775	0.000494386	0.000451991	0.00052322	0.000634001	0.000706668	0.000805942	0.000909532	0.0009146	0.000871486	0.000792415	0.000715501	0.000755088	0.000853643	0.000955076	0.00101911	0.000970965	0.00091131	0.000883298	0.000832273	0.00087977	0.00109267	0.00133793	0.00158678	0.00186656	0.00215569
360	MC	I	DIAPHYSIS	0.0005	0	314.2	0.05	C3	0	9.37816e-05	6.82701e-05	1.25761e-05	0	0	0	0.00014352	0.000424298	0.000620278	0.000696965	0.000793055	0.000906393	0.0010147	0.00123799	0.00163159	0.00202448	0.00217015	0.00211533	0.00211584	0.00222199	0.00230084	0.00235884	0.00263315	0.0031676	0.00349797	0.00347477	0.00352774	0.00382289	0.00414032	0.00419042	0.00394731	0.00388386	0.00411578	0.00410192	0.0036461	0.00312704	0.00299604	0.00339252	0.00401249	0.00449736
361	MC	I	DIAPHYSIS	0.0008	0.0003	3.13	0.08	C1	0	0	0	0	0.000105372	0.000417315	0.00102467	0.00177287	0.00255862	0.00325049	0.00362454	0.00369597	0.00356588	0.00316205	0.00252853	0.00179751	0.00106431	0.00059331	0.00043144	0.000252957	4.70282e-05	0	8.37069e-05	0.000443323	0.000940895	0.00127668	0.00149978	0.00172361	0.00192144	0.00203187	0.00194295	0.00171319	0.00156866	0.00151224	0.00142477	0.0014088	0.00151779	0.00158994	0.00156675	0.00147639	0.00133186
362	MC	I	EPIPHYSES	0.0091	0.0019	4.83	0.91	C1	0	0.000163532	0.000108382	0	0	6.11446e-05	0.000326584	0.000569724	0.000769702	0.00101932	0.00126533	0.00131353	0.0010409	0.000552459	0.00012085	0	0.000162818	0.000507632	0.00089057	0.00129005	0.00156509	0.00158979	0.00141812	0.00110544	0.000769755	0.000526861	0.000332882	0.000212997	0.000308916	0.000595462	0.000852515	0.000829741	0.000568144	0.000436749	0.00065136	0.00102782	0.00129495	0.00148079	0.00183351	0.0023373	0.00265694
363	MC	I	DIAPHYSIS	0.0018	0.0004	4.07	0.18	C1	0	0.000260907	0.000228652	0	0	0.000252853	0.000693503	0.000789382	0.000624353	0.000816997	0.00168126	0.00270967	0.00322916	0.00313796	0.00295645	0.0032007	0.00348724	0.00302977	0.00189136	0.00086046	0.000456028	0.000435072	0.000317351	0.000258405	0.000795103	0.00183211	0.00270713	0.0031614	0.00341568	0.00347859	0.00318239	0.00265539	0.0021972	0.00190315	0.00172379	0.00172505	0.00212986	0.00291815	0.00353226	0.00359947	0.00352188
364	MC	I	EPIPHYSES	0.0786	0.016	4.91	7.86	C1	0	0	0	9.29646e-05	0.000114768	0	0	0.00038864	0.000952668	0.00134778	0.00150209	0.00174553	0.00226428	0.00268526	0.0027181	0.00247419	0.00211744	0.00173194	0.00124436	0.000656155	0.000301558	0.000371052	0.000733815	0.00136038	0.00216305	0.00285502	0.00329829	0.00343607	0.00323889	0.00282679	0.0023198	0.00195155	0.00199948	0.00233277	0.00265457	0.00290735	0.00313139	0.00333602	0.00331997	0.00281371	0.00198471
385	MT	V	DIAPHYSIS	0.0227	0.0114	1.99	2.27	C1	0	0.000537045	0.00102522	0.00130712	0.0016228	0.00221878	0.0029585	0.0035322	0.00388095	0.00424406	0.00494713	0.00592475	0.00682259	0.00751775	0.00807923	0.00848619	0.00868328	0.00874669	0.00872314	0.00858676	0.00825775	0.00789066	0.00781105	0.00819213	0.00882548	0.00938768	0.00972996	0.0100643	0.0106459	0.0114388	0.0121599	0.0126064	0.0127776	0.0128087	0.0127499	0.0124309	0.0118303	0.0111972	0.0107216	0.0104199	0.0102253
386	MT	V	DIAPHYSIS	0.0053	0.0029	1.84	0.53	C1	0	0	5.01991e-05	5.79359e-05	2.96877e-05	0	1.61258e-05	0.000283427	0.000537054	0.000544544	0.000403055	0.00039687	0.000582845	0.000757305	0.000807977	0.000801792	0.000844546	0.000935521	0.0009682	0.000964174	0.000941436	0.000766841	0.000494367	0.000286666	0.000204912	0.000251266	0.000253717	0.000133819	0.000134831	0.000393496	0.000788905	0.00110443	0.00110328	0.000782585	0.000446057	0.000233318	5.36852e-05	0	0.00013575	0.000275099	0.000351834
387	MT	V	DIAPHYSIS	0.0095	0.0031	3.05	0.95	C1	0	6.21117e-05	1.81557e-05	6.02005e-05	0.000171046	9.05397e-05	0	0	0.000251074	0.000697084	0.00115456	0.0016149	0.00192833	0.00193502	0.00177257	0.00159149	0.00131868	0.00093693	0.000517199	0.000149785	2.38891e-05	3.34447e-05	0	0.000246026	0.000918472	0.00164897	0.0022003	0.00253949	0.00279913	0.00313044	0.00331627	0.00316956	0.00291678	0.00280232	0.00287706	0.00301558	0.00304088	0.00296942	0.0028872	0.00284656	0.00287257
388	MT	V	DIAPHYSIS	0.016	0.0057	2.82	1.6	C1	0	0.000352216	0.000675025	0.0011836	0.0018557	0.00248836	0.0028915	0.00301707	0.00299273	0.002769	0.00223184	0.00165451	0.00122135	0.000834092	0.000477674	0.000284069	0.000405334	0.000581825	0.000457793	0.000325154	0.000426336	0.000536124	0.000570603	0.000572088	0.0005872	0.000818202	0.00123999	0.00150757	0.00144737	0.00122149	0.00106806	0.00111401	0.00120085	0.00105315	0.000797141	0.000783564	0.000991614	0.00128502	0.00166162	0.00197439	0.00218674
389	MT	V	DIAPHYSIS	0.0157	0.0047	3.36	1.57	C1	0	3.6897e-05	1.0542e-05	0	0	2.19466e-05	0.000189085	0.000414445	0.000662805	0.000964354	0.00132628	0.00166161	0.00188338	0.00193048	0.0017562	0.00139792	0.000944756	0.000473624	0.000115339	0	5.52049e-05	0.000107535	6.85804e-05	0.000145349	0.000439186	0.000619458	0.000428123	0.000141192	0.000246711	0.000831652	0.00137778	0.00136254	0.000964203	0.000658584	0.000494563	0.000306822	9.60812e-05	1.11253e-05	0.000199303	0.000566456	0.00087395
390	MT	V	DIAPHYSIS	0.0236	0.0055	4.26	2.36	C1	0	0.000273346	0.000193401	0	0	0.000356686	0.000429016	8.05547e-05	0.000101901	0.00087507	0.00187874	0.00237617	0.00237382	0.00260412	0.00325737	0.00368084	0.00361745	0.00366968	0.00426333	0.00503075	0.00550161	0.00568453	0.00579348	0.00577533	0.00529043	0.00424975	0.00310638	0.0022208	0.00152479	0.00104852	0.000936301	0.00108331	0.00127269	0.00144267	0.0017017	0.00201387	0.00217667	0.00227198	0.00263369	0.00328336	0.00377217
391	MT	V	DIAPHYSIS	0.0642	0.0268	2.4	6.42	C1	0	0.000402609	0.000533429	0.000598645	0.000845535	0.00111621	0.00110862	0.000776603	0.000557054	0.000711664	0.000850415	0.00063447	0.000230363	0	1.35174e-05	0.000102732	3.118e-05	0	0.000187904	0.000421227	0.000566597	0.00069106	0.000804709	0.000926288	0.00109833	0.00135256	0.00172791	0.00206648	0.00209218	0.00181437	0.00150772	0.00138058	0.00141132	0.00140457	0.00122985	0.00109406	0.00139948	0.0020978	0.00264616	0.00275404	0.00260744
392	MT	V	DIAPHYSIS	0.0038	0.0012	3.17	0.38	C1	0	6.09998e-06	0	0	0	0	7.5705e-05	0.000455691	0.00116651	0.00186657	0.00232191	0.00262654	0.0029118	0.00316907	0.00328496	0.00326306	0.00316653	0.00292217	0.00260891	0.00243846	0.00238069	0.00233296	0.0022149	0.00192676	0.00154891	0.00122202	0.00100923	0.000950018	0.000943911	0.00103038	0.00157901	0.00252163	0.0031937	0.00329524	0.00310685	0.0029199	0.00279682	0.00257614	0.00217676	0.00186422	0.00178778
393	MT	V	EPIPHYSES	0.1734	0.0527	3.29	17.34	C1	0	0	1.0453e-05	4.95965e-05	5.2877e-05	7.76752e-05	0.000170613	0.000267138	0.000252487	0.000178303	0.000168673	0.00020423	0.000201772	0.000148389	0.00012011	0.00016786	0.000222784	0.000215305	0.000158336	0.000124319	0.000206498	0.000386942	0.000555909	0.000711966	0.000933294	0.00121702	0.00144768	0.00156213	0.00170026	0.00197251	0.00223185	0.00230973	0.00227069	0.0022503	0.00220911	0.00204168	0.00177312	0.00147731	0.00123026	0.00110228	0.00108835
394	MT	V	EPIPHYSES	0.1269	0.0425	2.99	12.69	C1	0	3.16195e-05	0	9.0078e-05	0.00053875	0.00123535	0.00175516	0.00203065	0.00233631	0.00277493	0.00306694	0.00296083	0.00260105	0.00227864	0.00209851	0.00199097	0.00185971	0.00165443	0.00138591	0.00119357	0.00119454	0.00124581	0.00118354	0.0010257	0.000828323	0.000684848	0.000653478	0.000681036	0.000791235	0.00102504	0.00129837	0.00157385	0.00188023	0.00213057	0.00219118	0.00205848	0.00182302	0.00165009	0.001784	0.00219243	0.00256636
395	MT	V	EPIPHYSES	0.0707	0.0262	2.7	7.07	C1	0	0.000545457	0.000890704	0.00110776	0.00130177	0.00136902	0.00124903	0.00099437	0.000840531	0.000949558	0.00120118	0.00132893	0.00118518	0.000941316	0.000817725	0.000683332	0.00035881	1.9885e-05	0	4.25087e-05	0.00017432	0.000229792	0.000373846	0.000666257	0.00102565	0.00135119	0.00149308	0.00140307	0.00112078	0.000782314	0.000623893	0.000675764	0.000773726	0.000889693	0.00114538	0.00154077	0.00181086	0.0017367	0.00141191	0.00102952	0.000752265
396	MT	V	EPIPHYSES	0.0978	0.0254	3.85	9.78	C1	0	0.000233659	0.000483128	0.000540006	0.000479749	0.000470514	0.000589194	0.000750272	0.000742474	0.000721741	0.000962587	0.0012408	0.00129983	0.00122736	0.00112902	0.00103498	0.000873401	0.000573124	0.000315246	0.00027008	0.000314741	0.000292571	0.000220816	0.000168463	0.000229653	0.000448221	0.000646668	0.000644619	0.000583643	0.000686513	0.000970476	0.00131911	0.00163973	0.0019395	0.0022673	0.00258432	0.00273605	0.00262981	0.00239061	0.00215285	0.00186982
397	MT	V	EPIPHYSES	0.0509	0.0179	2.84	5.09	C1	0	0.000295816	0.000766049	0.00131989	0.00188526	0.00246288	0.0029778	0.00332623	0.00338276	0.00325695	0.0030778	0.00281001	0.00251194	0.00221387	0.0019295	0.00180008	0.00176797	0.00166666	0.00161004	0.00174946	0.00198257	0.00209027	0.00189743	0.00148405	0.00130058	0.00170234	0.00256393	0.00357039	0.00453144	0.00538655	0.00595912	0.00586718	0.00509055	0.00411139	0.00335566	0.00297183	0.00298656	0.0034467	0.0043119	0.0052052	0.00581309
398	MT	V	EPIPHYSES	0.0718	0.0232	3.09	7.18	C1	0	0.00019498	0.00056787	0.00108639	0.00163934	0.00208899	0.0024461	0.0027494	0.00291138	0.00285743	0.00259688	0.00223732	0.00196242	0.00182813	0.00177776	0.00180344	0.00188005	0.00198249	0.00211937	0.0022383	0.00228837	0.00226958	0.00217832	0.00204474	0.0019456	0.00191389	0.00194315	0.00202264	0.00215592	0.00234229	0.00249782	0.00252924	0.00242579	0.00216667	0.0018272	0.00161901	0.00159806	0.00167181	0.00178429	0.00190251	0.00200064
399	MT	V	EPIPHYSES	0.2127	0.074	2.87	21.27	C1	0	0	0	2.48013e-05	4.74475e-05	7.29672e-05	0.000175354	0.000256189	0.000244353	0.000202345	0.000241514	0.00041071	0.000611515	0.000754849	0.000893155	0.00103146	0.00106704	0.000943853	0.000706444	0.000535127	0.000579325	0.000776538	0.00101973	0.00129884	0.00163973	0.00200863	0.00227409	0.00235924	0.00231292	0.00220697	0.00212833	0.00208848	0.00193727	0.00162946	0.00139206	0.00142691	0.00165214	0.00178255	0.00170965	0.00166692	0.00180451
400	MT	V	EPIPHYSES	0.0149	0.0047	3.15	1.49	C1	0	2.67469e-05	9.07485e-06	0	0	0	0.000185951	0.000453575	0.000600122	0.000606247	0.000638881	0.00067653	0.000539368	0.00026895	5.87119e-05	9.06291e-05	0.000331745	0.0004525	0.000389132	0.00042893	0.000656434	0.000944835	0.00115228	0.00120712	0.0012197	0.00130606	0.00142467	0.00144799	0.00128575	0.00103683	0.000948381	0.00108346	0.00123001	0.00128271	0.00141779	0.00179574	0.00236785	0.00290987	0.00327565	0.00357695	0.00384887
401	MT	V	EPIPHYSES	0.0213	0.0008	27.06	2.13	C1	0	1.25899e-05	0	7.54682e-06	9.0633e-05	0.000242064	0.000465438	0.00065428	0.000966142	0.00153124	0.0021539	0.00266144	0.00297546	0.00310243	0.00328048	0.00356069	0.00366752	0.00353262	0.00328765	0.00301966	0.002879	0.00288943	0.00294661	0.00313689	0.00354084	0.00409299	0.00475306	0.00543182	0.00595592	0.00616922	0.00605446	0.00584474	0.00585085	0.00609653	0.00633285	0.00647421	0.00663715	0.00681664	0.00689613	0.00683102	0.00666806
402	MT	V	EPIPHYSES	0.0671	0.0116	5.77	6.71	C1	0	0	5.16023e-05	0.000137244	3.82038e-05	0	0.000104436	0.000540575	0.00101655	0.00106232	0.000637334	0.000154409	1.76715e-05	0.000181495	0.000208437	0	0	0.000421561	0.00110095	0.00151527	0.00147477	0.00117933	0.000949793	0.000795581	0.00056822	0.000360414	0.000251105	0.000170042	8.24602e-05	3.56946e-06	0	6.28094e-05	0.000276261	0.000833729	0.00158674	0.00227747	0.00297544	0.00356405	0.0037326	0.00347746	0.00302172
403	MT	V	EPIPHYSES	0.0097	0.001	10.03	0.97	C1	0	0.000286338	0.000435788	0.000478452	0.000448731	0.000413276	0.000364921	0.000410451	0.000619387	0.000930809	0.00124223	0.00143253	0.00147161	0.00138169	0.00108966	0.00063566	0.00021391	0	0	5.90073e-05	3.55955e-05	0	2.27748e-05	0.000116502	0.000173677	0.0001427	0.000138241	0.000225518	0.000234675	9.83455e-05	0	5.64224e-05	0.000208164	0.000309738	0.000272991	0.000274228	0.000519856	0.000779101	0.000743071	0.000502068	0.000358534
404	MT	V	EPIPHYSES	0.253	0.0619	4.09	25.3	C1	0	0	0.00018443	0.000511881	0.000845083	0.0010791	0.00128797	0.00154642	0.00172798	0.00168674	0.00152834	0.0014447	0.00149617	0.00163963	0.00180897	0.00197255	0.0021153	0.00219983	0.00227861	0.00246448	0.00267837	0.00279237	0.00290924	0.00308073	0.00314442	0.00310893	0.00315968	0.0034016	0.00373481	0.0039408	0.00396208	0.00406242	0.00427919	0.00429257	0.00402709	0.00379827	0.00383536	0.00410388	0.00433287	0.00435344	0.00436538
405	MT	V	EPIPHYSES	0.0314	0.0058	5.43	3.14	C1	0	0.000224024	0.000297956	0.00026076	0.000247378	0.000647473	0.00103602	0.00102769	0.000738657	0.000417151	0.00012956	0	0.000131671	0.000707849	0.00138649	0.00188185	0.00216722	0.00247569	0.00285126	0.00295046	0.00270978	0.00246045	0.00248244	0.00275843	0.00286412	0.00255995	0.00227742	0.00244301	0.00285971	0.00304117	0.00284018	0.00262621	0.00275571	0.00296965	0.00279969	0.00243562	0.00254709	0.00331882	0.00419013	0.00465446	0.00478902
406	MT	V	EPIPHYSES	0.4231	0.0852	4.96	42.31	C2	0	0.000253136	0.000620079	0.00101079	0.00145265	0.00216821	0.00306385	0.00382624	0.00428106	0.00454644	0.00484568	0.00521694	0.00550897	0.00561157	0.00559963	0.00559778	0.00559594	0.00553646	0.00539055	0.0051935	0.00498997	0.00490097	0.00501437	0.00528623	0.0055653	0.00576585	0.0059095	0.00605387	0.00611181	0.00602208	0.00593092	0.00597661	0.00609217	0.00616883	0.00618715	0.00622276	0.00639162	0.00659145	0.00659897	0.00647467	0.00640655
407	MT	V	EPIPHYSES	0.0885	0.0146	6.07	8.85	C1	0	0.000398047	0.000897473	0.00129552	0.00156702	0.00187304	0.0021014	0.00213492	0.00188946	0.00158793	0.00153948	0.00160247	0.00150081	0.00131072	0.00120187	0.00127997	0.00150042	0.00157708	0.00143947	0.00132272	0.00139722	0.00162774	0.00167707	0.001382	0.00114158	0.00129013	0.00176655	0.00229833	0.00253748	0.00264721	0.00306467	0.00361802	0.00384854	0.00358152	0.00303912	0.00280013	0.00306301	0.00334745	0.003299	0.0030744	0.00295261
408	MT	V	EPIPHYSES	0.0017	0	314.2	0.17	C3	0	6.25616e-05	3.95505e-05	0	0	6.16137e-05	0.000210958	0.000376841	0.000596656	0.000847393	0.00103269	0.00105907	0.000869718	0.00054158	0.000264498	0.000147775	0.000156175	0.000371676	0.000901424	0.00150236	0.0018509	0.00186577	0.00169008	0.00149641	0.00125169	0.000914204	0.000620582	0.000531904	0.000702102	0.000993109	0.00136034	0.00188649	0.00255143	0.00326023	0.00379286	0.00406588	0.00424543	0.0042301	0.00382861	0.00313086	0.00235616
409	MT	V	EPIPHYSES	0.0114	0.0022	5.27	1.14	C1	0	0.000319763	0.000602955	0.000966459	0.00150134	0.00193655	0.00212724	0.00217237	0.00222108	0.00229274	0.00226759	0.00210405	0.00198999	0.00206164	0.00220716	0.00233475	0.00250177	0.00269964	0.00284228	0.00289745	0.00291748	0.00296117	0.00306796	0.00314679	0.00314029	0.00315601	0.00331372	0.00352233	0.00362267	0.00355163	0.00345478	0.00348126	0.0035479	0.00352132	0.00350765	0.0036632	0.00395643	0.00425468	0.00444466	0.00452133	0.0045306
414	MT	V	EPIPHYSES	0.0401	0.0089	4.5	4.01	C1	0	5.24488e-05	0.000103462	0.000190376	0.000293087	0.000310352	0.000310385	0.0004332	0.000741985	0.00106657	0.0012138	0.00121526	0.00118658	0.00114855	0.00102796	0.000765909	0.000458625	0.000279868	0.000264822	0.000279216	0.000192367	4.0895e-05	0	0.000168237	0.000436279	0.000653342	0.0008941	0.00130718	0.0017813	0.00205796	0.00205961	0.00192915	0.00181089	0.00161653	0.00119311	0.000689268	0.000385041	0.000377361	0.000506824	0.000603975	0.000746363
415	MT	V	EPIPHYSES	0.1354	0.0339	4	13.54	C1	0	7.33656e-05	8.54055e-05	8.95092e-05	0.000209771	0.000413724	0.000691268	0.000920473	0.00106887	0.00129736	0.00157201	0.00179328	0.00202754	0.00220407	0.00219736	0.00208025	0.001948	0.00180203	0.00160268	0.00133984	0.00110008	0.000981532	0.000966877	0.00102798	0.00122688	0.0016379	0.00227762	0.00290003	0.00310038	0.00289526	0.00261077	0.00232051	0.00189894	0.00127969	0.000630852	0.000333377	0.00050775	0.000858885	0.00108953	0.0011362	0.00112804
416	MT	V	EPIPHYSES	0.0715	0.0198	3.61	7.15	C1	0	0.000153011	0.000375562	0.000634677	0.000908846	0.00115219	0.0013898	0.00163099	0.00175245	0.00170258	0.0015932	0.00146159	0.00128482	0.00107579	0.000892562	0.000832648	0.00087382	0.000922877	0.00099631	0.00110416	0.00119049	0.00122091	0.00120043	0.00117134	0.00115372	0.00113826	0.00111778	0.0010679	0.000978592	0.000875663	0.000832956	0.00095944	0.00119633	0.00133213	0.00131022	0.00121661	0.00113949	0.00110037	0.000996003	0.000809195	0.000717737
417	MT	V	EPIPHYSES	0.0632	0.0123	5.13	6.32	C1	0	0	3.1526e-05	6.23315e-05	2.34193e-06	0	4.44768e-05	9.61595e-05	0.000139916	0.00024204	0.000466666	0.00083541	0.00119551	0.00136753	0.00141993	0.00147234	0.00148655	0.00140564	0.00125484	0.0011343	0.00114995	0.00133278	0.00162875	0.00193336	0.00221491	0.00254979	0.00294375	0.00330097	0.00355874	0.00372428	0.00379902	0.0037073	0.00345417	0.00329833	0.00341991	0.00359841	0.00357732	0.00348272	0.00356034	0.00374822	0.00377612
418	MT	V	EPIPHYSES	0.0952	0.0198	4.82	9.52	C1	0	0.000649425	0.000904829	0.000828049	0.000875658	0.00117564	0.0012139	0.000799905	0.000250731	4.26273e-06	0.000116583	0.000242565	0.000214677	0.000104822	0	8.74053e-05	0.000514905	0.000998488	0.00135337	0.00161118	0.00188984	0.00225838	0.00247952	0.00233756	0.00197199	0.00155752	0.00114809	0.00079258	0.000471584	0.000150589	0	0.000193878	0.000580453	0.000932515	0.00125582	0.00168122	0.0022497	0.00267439	0.00266047	0.00240784	0.00214155
420	MT	V	EPIPHYSES	0.1517	0.0322	4.71	15.17	C1	0	0	0	0.000198239	0.000565262	0.000845008	0.00095669	0.0011809	0.00150176	0.0016394	0.00144598	0.00109386	0.000936494	0.00102221	0.00112163	0.00112944	0.0010168	0.00082914	0.000681152	0.000550476	0.000403931	0.000301385	0.00024861	0.000298981	0.000578005	0.00100995	0.0013272	0.00138983	0.00136591	0.00153313	0.00180927	0.00182141	0.00151402	0.00116695	0.000940341	0.000710124	0.00037027	9.02833e-05	0	6.65437e-05	0.000270857
421	MT	V	EPIPHYSES	0.1904	0.0528	3.6	19.04	C1	0	0.000366203	0.000604727	0.000603044	0.000522013	0.00052538	0.00051504	0.000314987	1.68314e-05	0	0.000375941	0.000741783	0.000887615	0.00104066	0.00123266	0.00124937	0.00104896	0.000790113	0.000605569	0.000437616	0.000183101	0	0	0.000195596	0.000407061	0.000641609	0.000961998	0.00136895	0.0017456	0.00185031	0.00166648	0.00151222	0.00156715	0.00161559	0.00151832	0.00150834	0.00182295	0.00232801	0.00266282	0.00277186	0.00288666
422	MT	V	EPIPHYSES	0.0374	0.0028	13.24	3.74	C1	0	0.000337375	0.000681912	0.00094266	0.00108596	0.00114977	0.00112334	0.000953689	0.000610728	0.000217636	0	0	0.000118508	0.000353032	0.000682803	0.0010448	0.00136884	0.00148377	0.00134948	0.00108055	0.000740729	0.000515488	0.000516549	0.000587075	0.000643279	0.000770381	0.00100204	0.00123083	0.00126412	0.00108471	0.000914616	0.000890612	0.000978326	0.00120569	0.00155265	0.0018996	0.00225802	0.00262145	0.00290825	0.00305326	0.00293472
423	MT	V	EPIPHYSES	0.0197	0.0021	9.41	1.97	C1	0	0.00053269	0.00102789	0.00144953	0.001913	0.00232528	0.002496	0.00252756	0.00260383	0.00280988	0.00310318	0.00332222	0.00338334	0.00341562	0.00346737	0.00333814	0.00299331	0.00268381	0.00253655	0.00248087	0.00244826	0.00245097	0.00258853	0.00288688	0.00318306	0.00337542	0.00349134	0.00349839	0.00345279	0.00347065	0.00345823	0.00336144	0.00331802	0.00343033	0.00373517	0.00418422	0.00464625	0.00509169	0.00553209	0.00584413	0.00587642
424	MT	V	EPIPHYSES	0.0723	0.0127	5.7	7.23	C1	0	0.000147836	0.000241718	0.000223373	0.000113665	1.18701e-05	0	0	0	9.71189e-06	0.000189921	0.000532715	0.00101004	0.00151613	0.00193806	0.00225136	0.00247905	0.0026384	0.00264451	0.00246358	0.00221935	0.00197655	0.00176037	0.00159671	0.00144168	0.00128377	0.00109493	0.000794576	0.000497824	0.000422647	0.000522284	0.000606813	0.000653214	0.000781627	0.00107334	0.00145283	0.0017208	0.00177871	0.00179274	0.00194849	0.00209705
425	MT	I	DIAPHYSIS	0.0017	0	314.2	0.17	C3	0	0.00111531	0.00238662	0.00402701	0.0061383	0.00839694	0.0105104	0.0125365	0.0146788	0.0170537	0.0194142	0.0214273	0.0232078	0.0251443	0.0274174	0.029814	0.0319599	0.0339058	0.0360771	0.0384809	0.040512	0.0418093	0.0428762	0.044201	0.0454694	0.0464757	0.0475938	0.0491425	0.0511216	0.0531614	0.0549	0.0564465	0.0578702	0.0590036	0.0599499	0.0608016	0.0613326	0.0615292	0.0615691	0.0613301	0.0604946
426	MT	I	DIAPHYSIS	0.0006	0	314.2	0.06	C3	0	0.000186487	0.000411693	0.000745885	0.00121559	0.00170466	0.00195496	0.00200163	0.00196083	0.00185405	0.00160244	0.00121818	0.000942192	0.000925763	0.00102836	0.00111303	0.001202	0.00131679	0.00135844	0.00124378	0.00108394	0.00110408	0.00134865	0.00163623	0.00186359	0.00212752	0.00245024	0.00267688	0.00265615	0.0024368	0.00222463	0.00210064	0.00203259	0.00201688	0.00205207	0.00219769	0.00247309	0.00274562	0.00297656	0.00316233	0.00316167
427	MT	I	DIAPHYSIS	0.0025	0.0007	3.48	0.25	C1	0	0.00076769	0.00137955	0.00163501	0.00166106	0.00188983	0.0021388	0.00202344	0.00154664	0.00120547	0.0013253	0.00173372	0.00208658	0.00219487	0.00212135	0.00203918	0.00198154	0.00195853	0.00203651	0.00214985	0.00222929	0.0022878	0.00233476	0.00243079	0.00256072	0.00266973	0.00279245	0.00298371	0.00333945	0.00375508	0.00388718	0.0036737	0.00334624	0.00304764	0.00274759	0.00245403	0.00245555	0.00299166	0.0037579	0.00419517	0.00414691
428	MT	I	DIAPHYSIS	0.0015	0.0007	2.18	0.15	C1	0	0.000168299	0.0002634	0.00014543	2.89088e-05	0.00017764	0.000463345	0.000728033	0.0011239	0.00177197	0.00260267	0.00334641	0.00360095	0.00329528	0.00279465	0.00244621	0.00232824	0.00228129	0.00200171	0.00157428	0.00152588	0.00177245	0.00164361	0.0010379	0.000413339	0.000104764	4.04239e-05	0	9.94921e-05	0.000662088	0.00154646	0.0023946	0.00309562	0.00379664	0.00447085	0.00471384	0.00431761	0.00360613	0.00294393	0.00240276	0.00192319
429	MT	I	DIAPHYSIS	0.0036	0	314.2	0.36	C3	0	0	0	0	0	0.000131959	0.000418201	0.000852929	0.0011609	0.0011393	0.000822903	0.000418859	0.000238633	0.000225727	0.000109242	0	6.97756e-05	0.000276449	0.000521512	0.000760781	0.00111377	0.0018282	0.00294463	0.00414291	0.00498481	0.00540734	0.0057386	0.00623935	0.00688569	0.00730821	0.00728672	0.00719207	0.00729372	0.0073816	0.00733114	0.00734297	0.00774304	0.00862768	0.00959852	0.0101435	0.010261
430	MT	I	DIAPHYSIS	0.0027	0	314.2	0.27	C3	0	0.000552949	0.00122862	0.00209197	0.00270916	0.00285065	0.00293944	0.0032354	0.00373854	0.00401141	0.00368946	0.00343608	0.00403884	0.00510215	0.00589403	0.00646142	0.00716596	0.00782647	0.00776367	0.00682596	0.00555764	0.00430665	0.00308309	0.00196203	0.00121273	0.00114704	0.00145312	0.0017332	0.00218942	0.00275825	0.00298131	0.0029712	0.00317332	0.00362665	0.00397892	0.00389952	0.00351982	0.00343103	0.00389952	0.00457158	0.00509276
431	MT	I	DIAPHYSIS	0.0019	0.0004	4.31	0.19	C1	0	0.000113481	0.000273741	0.000518923	0.000851185	0.00104167	0.00106159	0.00104985	0.00103307	0.000927773	0.00078721	0.000692705	0.000623389	0.000519529	0.000355216	0.000239841	0.000279196	0.000327906	0.000201736	0	0	0.000213167	0.000522051	0.000751052	0.000862745	0.000880881	0.000929243	0.00109635	0.00135414	0.00161408	0.00174737	0.00178853	0.00195708	0.00217529	0.00208547	0.00168835	0.00129772	0.0010834	0.00107131	0.00120819	0.00147029
432	MT	I	DIAPHYSIS	0.0022	0.0008	2.77	0.22	C1	0	0.000110915	0.000217509	0.000185819	5.6898e-05	0	9.80437e-05	0.000278914	0.00041657	0.000564309	0.000818642	0.00112123	0.00133883	0.00143327	0.00147946	0.00150692	0.00149837	0.00151719	0.00154393	0.00147848	0.00133885	0.00116177	0.00100701	0.000959571	0.000962545	0.000977042	0.00108157	0.00125451	0.00135112	0.00134113	0.00137219	0.00151417	0.00163022	0.00157989	0.00143666	0.0014454	0.0016061	0.00164941	0.00156307	0.00157973	0.00179301
433	MT	I	DIAPHYSIS	0.002	0.0006	3.26	0.2	C1	0	0	0	3.76354e-06	0.000186491	0.000551058	0.00100259	0.0015109	0.00203647	0.0025225	0.00281447	0.00276505	0.00250791	0.00230684	0.00222939	0.00219578	0.0022362	0.00248505	0.00289058	0.00319262	0.00325963	0.00316421	0.00294588	0.00257303	0.00203056	0.0014349	0.00108433	0.00111037	0.00132041	0.00163323	0.0021322	0.00278714	0.00339463	0.00370745	0.00367815	0.00351733	0.00336656	0.00320861	0.00301041	0.00275687	0.00246308
434	MT	I	DIAPHYSIS	0.0002	0	314.2	0.02	C3	0	0.000127886	0.00025218	0.000383659	0.00055322	0.000670328	0.000673908	0.000535936	0.000413772	0.000466931	0.000638648	0.00076366	0.000888672	0.00115595	0.0014685	0.00160789	0.00149866	0.00133194	0.00131756	0.00130821	0.00112425	0.000882087	0.00070747	0.000633448	0.000614034	0.000532108	0.000472457	0.000609684	0.000927982	0.00136125	0.00179523	0.00207257	0.00221123	0.00231972	0.00240881	0.00241095	0.00228375	0.00206459	0.00181884	0.00154865	0.00122817
435	MT	I	DIAPHYSIS	0.0004	0	314.2	0.04	C3	0	4.32085e-05	0.000163183	0.000306832	0.000378738	0.000350203	0.000287948	0.000362724	0.000497764	0.000520885	0.000439977	0.000455205	0.000649075	0.000860881	0.000941396	0.000894925	0.000839845	0.000807006	0.000673725	0.00045794	0.000290222	0.000214337	0.00025898	0.00042487	0.00069407	0.00111608	0.00166221	0.00222987	0.00276667	0.00321021	0.00355761	0.00377587	0.00365766	0.00321373	0.00276836	0.00250451	0.00230379	0.00200694	0.00172802	0.00175831	0.00209064
452	MT	I	DIAPHYSIS	0.0017	0.0002	9.42	0.17	C1	0	0.000267026	0.000840819	0.00162749	0.00244282	0.00333199	0.00408568	0.00468241	0.00508992	0.00510824	0.00480258	0.0044489	0.00415758	0.00394439	0.00374983	0.00360185	0.00367894	0.00379975	0.00368547	0.0035805	0.00370704	0.0037698	0.00343475	0.00281875	0.00242135	0.00242676	0.00237913	0.00202402	0.00172338	0.00171804	0.00168905	0.00129237	0.00080896	0.000848777	0.00146199	0.00219204	0.0028375	0.00358332	0.00442231	0.00504914	0.00521296
453	MT	I	DIAPHYSIS	0.0003	0	314.2	0.03	C3	0	2.67157e-05	4.55305e-05	0.000126116	0.000389858	0.000891346	0.00140576	0.00185051	0.00212502	0.00220992	0.0021921	0.00214843	0.00217371	0.002357	0.0027407	0.00329821	0.00395771	0.00464236	0.00514743	0.00519354	0.00478858	0.00429959	0.004039	0.00391488	0.00368446	0.0034174	0.00342472	0.00373013	0.00397088	0.00398683	0.00403868	0.00429021	0.00455611	0.00463526	0.00464761	0.00480936	0.00507023	0.00524275	0.00521344	0.00503545	0.00484453
454	MT	I	DIAPHYSIS	0.0005	0	314.2	0.05	C3	0	7.20713e-07	0	5.74555e-05	0.000256171	0.00052984	0.00079342	0.000947451	0.000959501	0.00092903	0.000949008	0.000895474	0.000634375	0.000304087	0.000159743	0.000302242	0.000601137	0.000855347	0.00102091	0.0011735	0.00129221	0.00129634	0.00117722	0.000944227	0.00067592	0.000456622	0.000229396	0.000114601	0.000333496	0.000754191	0.00111146	0.00124171	0.00118818	0.0012377	0.00131462	0.0010701	0.000636746	0.000381412	0.000419408	0.000613799	0.000761344
455	MT	I	DIAPHYSIS	0.0032	0.0006	5.75	0.32	C1	0	5.85415e-05	0.000125729	0.000161214	0.000298292	0.000839576	0.00156819	0.00217865	0.00246199	0.00239228	0.00206462	0.00166996	0.00139707	0.00115156	0.000723033	0.000220296	0	0.000172428	0.00040538	0.000469011	0.00051607	0.000530706	0.000476174	0.00057583	0.000952163	0.00161526	0.00244263	0.00313815	0.00364202	0.00405077	0.0043147	0.00438482	0.00420636	0.00376275	0.00336093	0.00328622	0.00334553	0.00324633	0.00299654	0.00289229	0.00307336
456	MT	I	DIAPHYSIS	0.0013	0.0004	3.6	0.13	C1	0	0	4.01346e-05	0.000285837	0.000697436	0.00114943	0.00155021	0.00176778	0.00182522	0.00189493	0.00214352	0.00247145	0.00265296	0.00284312	0.00337662	0.00406735	0.00440033	0.00430054	0.00410337	0.00387807	0.00340536	0.00274513	0.00220534	0.00183939	0.00138039	0.000759827	0.000313813	0.00014838	2.91092e-05	0	0.000263004	0.000650069	0.00079983	0.000676222	0.000636284	0.000853846	0.0011457	0.00139284	0.00164935	0.0019412	0.00227057
457	MT	I	DIAPHYSIS	0.0051	0.0004	11.94	0.51	C1	0	0.000375536	0.000876649	0.00146725	0.00206579	0.00261093	0.0030507	0.00331509	0.00329658	0.00313661	0.00303655	0.00298845	0.00297932	0.00297091	0.00288672	0.00275707	0.00258267	0.00229424	0.00191199	0.00150376	0.00109481	0.000726273	0.000504963	0.000591097	0.00113118	0.00209851	0.00327153	0.0043832	0.00533465	0.00611795	0.00656421	0.00651034	0.00607035	0.0054918	0.00501717	0.0048103	0.00482354	0.0047942	0.0045498	0.00420652	0.00387551
458	MT	I	DIAPHYSIS	0.002	0.0004	5.37	0.2	C1	0	0.00150625	0.00347942	0.00523474	0.00709787	0.00939521	0.011694	0.0142709	0.0171787	0.0194634	0.0205942	0.0203271	0.0187077	0.0162644	0.0128487	0.00866787	0.0053681	0.00386315	0.00372328	0.00484365	0.00701459	0.00913646	0.0100866	0.00990506	0.0102016	0.0118187	0.0127123	0.011333	0.0094228	0.0088859	0.00959883	0.0104716	0.0106224	0.0109287	0.0126788	0.014733	0.0155805	0.0153313	0.0138249	0.0109794	0.00843505
459	MT	I	DIAPHYSIS	0.0019	0	314.2	0.19	C3	0	0.000134493	0.000375131	0.000619355	0.000781101	0.000776458	0.000849271	0.00121327	0.00166691	0.00195417	0.00213958	0.00238668	0.00273991	0.00303865	0.00309496	0.00293469	0.00267616	0.00245707	0.00233265	0.00222617	0.0022122	0.00234813	0.00245393	0.00246005	0.0025178	0.00280147	0.00330747	0.00368581	0.00375002	0.00381638	0.0041983	0.0047122	0.00490335	0.00467422	0.00447306	0.0045925	0.00483242	0.00490882	0.00483962	0.00494973	0.00531803
460	MT	I	DIAPHYSIS	0.0076	0	314.2	0.76	C3	0	0.000142596	0.000269427	0.000373328	0.000413456	0.000266561	6.44905e-05	0	0	7.40832e-05	0.000206924	0.000432918	0.000734868	0.000985942	0.00113598	0.00124947	0.00129991	0.00123355	0.00110699	0.00106571	0.00127809	0.00172192	0.00211774	0.00223911	0.00215842	0.00212072	0.00219695	0.00208688	0.00149886	0.000776844	0.000604431	0.000924294	0.00103206	0.000767922	0.00060339	0.000741964	0.000861191	0.000604223	0.000146618	0	0.000223168
461	MT	I	DIAPHYSIS	0.0052	0.0008	6.61	0.52	C1	0	0	0	0	0	0	0.000178289	0.000413884	0.000506929	0.00046745	0.000335565	0.000258837	0.000293858	0.000192775	0	0	0.000405114	0.00120708	0.00193526	0.00226301	0.002426	0.00261264	0.00275557	0.00296226	0.00342468	0.00420587	0.00529724	0.0065548	0.00770848	0.00849469	0.00863404	0.00803987	0.00700586	0.00581282	0.00454887	0.00335225	0.00239059	0.00185372	0.00185554	0.00211882	0.00226963
462	MT	I	DIAPHYSIS	0.0011	0.0004	2.47	0.11	C1	0	7.93152e-06	8.03245e-05	0.00021503	0.000504444	0.0009457	0.00146359	0.00193135	0.00229883	0.00259971	0.00283898	0.00280752	0.00246235	0.00217877	0.00216163	0.00225695	0.0022613	0.00212455	0.00202289	0.00202223	0.00204878	0.00203165	0.0018154	0.00156047	0.00169661	0.00226177	0.00295085	0.00336417	0.00328544	0.00307563	0.00311006	0.0030034	0.0023266	0.00145786	0.000998803	0.00117935	0.00185195	0.00262769	0.00345356	0.00453585	0.00562889
463	MT	I	DIAPHYSIS	0.0015	0.0003	4.28	0.15	C1	0	6.4232e-05	0.000236799	0.000475373	0.000618524	0.000673429	0.000753445	0.000924578	0.0010584	0.000994928	0.000907778	0.00104232	0.00136125	0.00176197	0.00219999	0.00266026	0.00312411	0.00346313	0.0035374	0.00342945	0.00333943	0.00320779	0.00286236	0.00242724	0.00209903	0.00186839	0.00161407	0.00126792	0.0011284	0.00153629	0.00212211	0.00244534	0.00278507	0.00334794	0.00376874	0.0036737	0.00310801	0.00250788	0.00215312	0.00193252	0.00184035
464	MT	I	DIAPHYSIS	0.0043	0.0007	6.16	0.43	C1	0	2.50265e-05	9.24149e-05	0.000278991	0.000525878	0.000672246	0.000801382	0.0011172	0.00168288	0.00233543	0.00287095	0.00331242	0.00385943	0.00454501	0.00513223	0.00534681	0.00521531	0.00510894	0.00520936	0.00523439	0.00493919	0.00456501	0.00454624	0.00498196	0.00547871	0.0057895	0.00613259	0.00663724	0.00703419	0.00713963	0.00705696	0.00697501	0.00688085	0.0067156	0.00663221	0.00673909	0.00688761	0.0069191	0.00687017	0.00695336	0.00719737
465	MT	I	DIAPHYSIS	0.0019	0.0003	5.91	0.19	C1	0	0	0	6.95828e-05	3.99157e-05	7.21e-05	0.000605568	0.00164751	0.00272038	0.00332505	0.00345073	0.00334627	0.00304762	0.00239584	0.00150889	0.000785189	0.000343419	0.000103745	0	0	0.000208731	0.000683566	0.000983635	0.00113699	0.00166936	0.00273466	0.00389346	0.00477248	0.00521855	0.00525611	0.00526562	0.00514352	0.00436047	0.00325594	0.00250669	0.00230763	0.00259404	0.00292431	0.00297482	0.00304259	0.00328008
466	MT	I	DIAPHYSIS	0.0022	0.0004	5.37	0.22	C1	0	0	0	0	3.45831e-05	2.03007e-05	5.91954e-05	0.000157016	0.000148483	7.88673e-05	4.23081e-05	0	0	7.66462e-05	0.000238807	0.000500136	0.000749248	0.000933685	0.00111166	0.0011883	0.00107883	0.000900368	0.00080383	0.000817957	0.000887417	0.00106826	0.00140504	0.00172674	0.00195932	0.00228389	0.00275649	0.00315004	0.00323459	0.00310284	0.00304367	0.00306354	0.00289443	0.00250254	0.00214443	0.001971	0.00197938
467	MT	I	DIAPHYSIS	0.0013	0	314.2	0.13	C3	0	0	0	0	0	0.000108906	0.000574996	0.00122147	0.00189095	0.00249287	0.00294243	0.0032691	0.0033586	0.00301546	0.00251995	0.00216747	0.00183726	0.00146249	0.00107192	0.000775487	0.000790965	0.00101989	0.00125025	0.00148852	0.00169876	0.00185654	0.00200066	0.00211747	0.00228243	0.00256598	0.0029487	0.00339682	0.00376446	0.00389923	0.00378391	0.00350976	0.00322771	0.00288744	0.00240846	0.00203657	0.00197803
468	MT	I	DIAPHYSIS	0.0052	0.0007	7.11	0.52	C1	0	0.000193857	0.000251261	0.000254085	0.000271272	0.000449329	0.000599378	0.000652473	0.000774513	0.000956161	0.00115289	0.00147745	0.00186594	0.00216608	0.0023585	0.00244894	0.00253077	0.00264634	0.00251702	0.00199414	0.00141453	0.00108628	0.00103093	0.00116733	0.00146891	0.00204987	0.00287571	0.00349401	0.00367925	0.00365765	0.00349171	0.00305214	0.00238491	0.00172845	0.0013765	0.00130032	0.00128591	0.00137707	0.00162191	0.00192637	0.00218845
469	MT	I	DIAPHYSIS	0.0023	0.0003	7.27	0.23	C1	0	0.000317763	0.00139284	0.0037532	0.00640784	0.00781253	0.00823992	0.00894428	0.0101268	0.010115	0.00821199	0.00597435	0.00468227	0.00412226	0.00352259	0.00281977	0.00259803	0.00296989	0.00395482	0.00552324	0.00701665	0.00789483	0.00812027	0.00823103	0.00865049	0.00828522	0.00652288	0.00522647	0.00594598	0.00774304	0.00870993	0.00827759	0.00778826	0.00815651	0.0084512	0.00785729	0.00675851	0.0059814	0.00623714	0.00747522	0.00895709
470	MT	I	DIAPHYSIS	0.0006	0	314.2	0.06	C3	0	0	0	0	2.95546e-05	0.000302512	0.000705092	0.00097805	0.00101913	0.000900335	0.000739776	0.000642588	0.000556203	0.000350276	0.000212761	0.000415146	0.00084149	0.00122175	0.00138092	0.00132406	0.00126504	0.00122402	0.00103322	0.000796328	0.000712823	0.000720053	0.000697039	0.000671864	0.000725903	0.000857715	0.000961443	0.000998199	0.00113001	0.00142457	0.00165648	0.00165291	0.00153484	0.00149598	0.00150969	0.0013801	0.00113097
471	MT	I	DIAPHYSIS	0.0007	0	314.2	0.07	C3	0	0.000141084	0.000217002	0.00025998	0.000364543	0.0005178	0.000649574	0.000719764	0.000796399	0.000973287	0.00111365	0.0010528	0.000946828	0.000954717	0.00091964	0.000700526	0.000449188	0.000409099	0.000601025	0.00077863	0.000757159	0.000709908	0.000860301	0.0010508	0.00101429	0.000839571	0.000747922	0.000804506	0.000977814	0.0011103	0.00108024	0.00104373	0.00109459	0.00111537	0.000998654	0.000722968	0.000475926	0.00047379	0.000606997	0.000709411	0.000813973
472	MT	I	DIAPHYSIS	0.0005	0	314.2	0.05	C3	0	0.000180239	0.000149065	5.37493e-06	0	0	8.06956e-05	0.000152075	0.000143905	5.26026e-05	0	7.70918e-05	0.000276732	0.000417606	0.000465315	0.000761704	0.00153324	0.00239937	0.00272442	0.00234859	0.00174271	0.00127227	0.000819754	0.000307036	0	0.000101192	0.000643845	0.00138358	0.00206455	0.00262297	0.003109	0.00342877	0.00346117	0.00322123	0.0027921	0.00230348	0.00179336	0.00115926	0.000467834	0	3.28989e-05
473	MT	I	DIAPHYSIS	0.0008	0.0002	3.3	0.08	C1	0	0.000180187	0.000233394	0.000234231	0.000194893	6.15767e-05	0	5.24378e-05	0.00023329	0.000479425	0.000747082	0.00099824	0.00118985	0.0011397	0.00082555	0.000558028	0.000458377	0.00043764	0.000560383	0.000866062	0.00126644	0.00160655	0.00172212	0.00167054	0.00164406	0.00167641	0.00164348	0.00147137	0.00132007	0.00146146	0.0019099	0.00235906	0.00257435	0.00267988	0.00287436	0.00307028	0.00304093	0.00279565	0.00252741	0.00225558	0.00189695
474	MT	I	DIAPHYSIS	0.0034	0.0002	16.2	0.34	C1	0	0.000239502	0.000532048	0.000736426	0.000837583	0.000951643	0.00119043	0.00140197	0.00130601	0.000943385	0.000721259	0.00081023	0.00100672	0.00104695	0.000928762	0.000961822	0.0012687	0.00161071	0.00171832	0.00148974	0.00112497	0.000874887	0.000690751	0.000444253	0.000161198	0	6.23822e-05	0.000272428	0.000440182	0.000523352	0.000569964	0.000583603	0.000496171	0.000336341	0.000267546	0.000333512	0.000417399	0.000417418	0.000357225	0.000310651	0.000261927
475	MT	I	DIAPHYSIS	0.0008	0	314.2	0.08	C3	0	0	3.25977e-05	7.38009e-05	0.000234764	0.00065676	0.0011684	0.00149788	0.00170976	0.00206005	0.00245694	0.00260141	0.00258238	0.00272111	0.00303697	0.00329044	0.00332232	0.00324305	0.0033072	0.00344307	0.00329064	0.00279974	0.00221633	0.00178136	0.00169994	0.00178919	0.00171709	0.00167438	0.00197088	0.00245527	0.00282994	0.00295433	0.00302708	0.00335155	0.00379363	0.00406861	0.00416575	0.00411731	0.00398497	0.00384187	0.00365575
476	MT	I	DIAPHYSIS	0.0047	0.0008	6.1	0.47	C1	0	0.00023732	0.000539316	0.000804662	0.000940656	0.000840941	0.000541449	0.00033394	0.000352798	0.000529754	0.000672215	0.000775871	0.00118782	0.00199357	0.00275476	0.00306323	0.00294339	0.00280487	0.00293655	0.00304452	0.00279605	0.00245416	0.00240187	0.00262554	0.00287508	0.00294855	0.00287111	0.00278577	0.00271336	0.00256694	0.00234362	0.0021821	0.00214491	0.0021652	0.00220993	0.0022331	0.00227064	0.00239514	0.00245712	0.00234734	0.00213624
477	MT	I	DIAPHYSIS	0.0012	0.0001	7.98	0.12	C1	0	1.3343e-05	0.000248062	0.000648095	0.000948221	0.000982408	0.000874281	0.00081503	0.000821904	0.000730309	0.000499995	0.00037965	0.000553993	0.000912338	0.00132315	0.00185112	0.00267738	0.00377532	0.00473023	0.00516836	0.00519536	0.00514114	0.00494317	0.00418241	0.00290775	0.0017984	0.0013503	0.00147217	0.00175074	0.00190136	0.00201749	0.00221052	0.00238127	0.00254052	0.00274146	0.00298193	0.00342796	0.00408459	0.00463628	0.00487459	0.00476503
478	MT	I	DIAPHYSIS	0.0005	0	314.2	0.05	C3	0	0.000225709	0.000307576	0.00031177	0.000384288	0.000573318	0.000659501	0.000572356	0.000455004	0.000575709	0.00100208	0.00152985	0.00200368	0.002443	0.00298156	0.00365389	0.00417663	0.00429302	0.00409152	0.00380228	0.00355835	0.00332233	0.00306114	0.00295242	0.00318316	0.00369223	0.00428042	0.00485998	0.00546111	0.00605218	0.00647135	0.00664168	0.00674584	0.0069622	0.00722243	0.00743304	0.00761416	0.00779671	0.00795913	0.00800144	0.00783734
479	MT	I	DIAPHYSIS	0.0011	0	314.2	0.11	C3	0	0.000277684	0.000565424	0.000766968	0.000887344	0.00107596	0.00111157	0.000902967	0.000644078	0.000511611	0.000420088	0.000199988	0	6.35469e-05	0.000338275	0.000385301	0.000176611	0.0001123	0.000376972	0.000671812	0.00059098	0.0002767	0.000209515	0.000372188	0.000438608	0.000390818	0.000441435	0.000743459	0.00120638	0.00159173	0.00185712	0.00213257	0.00241304	0.00253118	0.00235409	0.00197014	0.00164436	0.00143783	0.00114941	0.000733846	0.000423875
480	MT	I	DIAPHYSIS	0.0013	0.0002	6.5	0.13	C1	0	0.000228907	0.000355919	0.000374579	0.000409742	0.000494418	0.000487963	0.000332972	0.000174392	0.000257633	0.000731947	0.00142799	0.00201209	0.00239097	0.00272034	0.00302961	0.00311213	0.0027756	0.00211759	0.00151197	0.00122997	0.00116754	0.00122997	0.00154068	0.00217573	0.00289904	0.00328294	0.00319325	0.00296004	0.00280147	0.00261418	0.00231209	0.00204229	0.00202005	0.00220518	0.00232717	0.00220375	0.00190812	0.0016419	0.00146682	0.00133623
481	MT	I	DIAPHYSIS	0.0009	0	314.2	0.09	C3	0	0.00028355	0.000687258	0.00114781	0.00166663	0.00215884	0.0027525	0.00350301	0.00421682	0.00488747	0.00568906	0.00658923	0.00736996	0.00783266	0.00806729	0.00838466	0.00878908	0.00895967	0.00877194	0.00854824	0.00870156	0.00932184	0.00991766	0.0101314	0.0102631	0.0108093	0.0117253	0.0124809	0.0127176	0.0128105	0.0131279	0.0134884	0.0135741	0.0133044	0.0128591	0.0124332	0.0119915	0.011503	0.0110764	0.0107397	0.0105318
488	MT	I	EPIPHYSES	0.0128	0.0013	10.09	1.28	C1	0	0.000649551	0.00125955	0.00198173	0.00274346	0.00315858	0.00311995	0.0029037	0.00281186	0.0029228	0.00309703	0.00322091	0.00338722	0.00388504	0.00477909	0.00556383	0.00568556	0.0050774	0.00417585	0.00346413	0.00277903	0.00175019	0.000883156	0.000833738	0.00157749	0.00259378	0.00333754	0.00378358	0.00430369	0.00476772	0.00477798	0.00440641	0.00401326	0.00366398	0.00314786	0.00244334	0.00186898	0.0016779	0.00161985	0.0014338	0.00141674
489	MT	I	EPIPHYSES	0.054	0.0128	4.22	5.4	C1	0	0	3.3777e-05	0.000228503	0.000286098	0.000139438	1.80403e-05	0.000194723	0.000583598	0.00083895	0.00100842	0.00135038	0.001784	0.00203358	0.00200096	0.00189977	0.00190106	0.00196876	0.00207255	0.00207168	0.00185574	0.00162536	0.00147004	0.0012346	0.000794914	0.000392035	0.000509535	0.00109761	0.00151463	0.00157512	0.00167529	0.00212407	0.00273669	0.00313206	0.00339319	0.00387517	0.00453398	0.0050008	0.00493064	0.00434517	0.00364204
490	MT	I	EPIPHYSES	0.2851	0.0587	4.86	28.51	C1	0	0	0	0.000273797	0.000748932	0.00102848	0.00110238	0.00108064	0.00120487	0.00154698	0.00182653	0.00186376	0.00181469	0.00188499	0.00202864	0.00195369	0.00153719	0.00118899	0.00138945	0.00190341	0.00217649	0.00224967	0.00248392	0.00282243	0.00279997	0.00216056	0.00133491	0.000886764	0.000779457	0.000698036	0.000572753	0.000543824	0.000699695	0.000941134	0.00116891	0.00145637	0.00187758	0.00223622	0.00222815	0.00191447	0.00153823
491	MT	I	EPIPHYSES	0.0138	0.0011	12.65	1.38	C1	0	0	0	0	6.90301e-05	0.000198507	0.000371161	0.000640242	0.000974088	0.00128922	0.00153528	0.00168418	0.00177408	0.0018575	0.00189487	0.00180343	0.00157238	0.00133054	0.00118153	0.00096128	0.000530903	0.000172486	0.000243675	0.000570324	0.000782556	0.000835755	0.000939326	0.00125518	0.00176173	0.00233737	0.00298784	0.00361744	0.00404124	0.0043535	0.00463553	0.00464268	0.00429505	0.00390929	0.00380346	0.00395524	0.00406745
492	MT	I	EPIPHYSES	0.0137	0.003	4.65	1.37	C1	0	0.0001885	0.000424558	0.000669983	0.000830382	0.000791183	0.000730367	0.000661625	0.000473269	0.000178268	0	0	7.60526e-05	0.000242176	0.000483959	0.000730066	0.000798912	0.000695544	0.000681526	0.000727314	0.000530272	0.000169661	0	0.000180605	0.000466413	0.000476243	0.000276389	0.000162282	0.000131761	0.000147356	0.000257345	0.000497757	0.000913267	0.00140516	0.00180481	0.0020899	0.00230365	0.00246552	0.00251931	0.00243114	0.0023545
493	MT	I	EPIPHYSES	0.0119	0.0017	7.17	1.19	C1	0	0.000438441	0.000974787	0.00145707	0.00182025	0.00223458	0.00278992	0.00315603	0.00300338	0.00224065	0.00126311	0.000600474	0.000247631	0	0	0.000739172	0.00224186	0.00365688	0.0041849	0.00391578	0.00330108	0.00266738	0.00213962	0.00164985	0.00142823	0.00176847	0.00261286	0.00358437	0.00400572	0.0037198	0.00345361	0.00355639	0.00381188	0.0041945	0.00483284	0.00573933	0.00651504	0.00671353	0.00662051	0.00654428	0.00628686
494	MT	I	EPIPHYSES	0.0416	0.0082	5.06	4.16	C1	0	0.00047695	0.000644871	0.000630544	0.000715625	0.000990158	0.00100969	0.00058044	8.99634e-05	0	0.000138487	0.000354051	0.000221687	0	3.94991e-05	0.000251161	0.000284177	0.000174564	3.1095e-05	0	0.00010692	0.000258502	0.000434576	0.00056887	0.000528839	0.000530586	0.00068721	0.000745867	0.000703676	0.000794749	0.000941288	0.000765832	0.000251813	0	0.000176408	0.000729558	0.00133313	0.00223637	0.00363449	0.00496922	0.00562682
495	MT	I	EPIPHYSES	0.0214	0.004	5.37	2.14	C1	0	0.000445171	0.000794437	0.00112856	0.00172804	0.00243353	0.00311665	0.00375507	0.00448868	0.00540832	0.00647146	0.00750071	0.00843405	0.00933135	0.0100758	0.0107034	0.0114889	0.0123595	0.0128638	0.0127545	0.0125853	0.0130182	0.0139393	0.0146895	0.0151988	0.0158711	0.0168751	0.0177912	0.0182334	0.0181739	0.0178294	0.017242	0.0165399	0.0160261	0.0157884	0.015568	0.0152618	0.0151524	0.0154101	0.0158113	0.015981
497	MT	I	EPIPHYSES	0.0196	0.0019	10.16	1.96	C1	0	0.000286815	0.000577945	0.000732457	0.000795653	0.000814268	0.000852297	0.000687558	0.000281223	0	2.00703e-05	0.000330631	0.000583669	0.000827359	0.00132127	0.00192232	0.00231486	0.0024284	0.00230323	0.0021687	0.00230813	0.00274668	0.00348794	0.00425294	0.00447002	0.00421614	0.00390258	0.00354156	0.00309426	0.00244634	0.00171143	0.00147192	0.00190185	0.00256977	0.00314997	0.00357341	0.00389332	0.00408093	0.0041276	0.00410525	0.00393478
499	MT	I	EPIPHYSES	0.0002	0	314.2	0.02	C3	0	0.000103508	0.000224985	0.000290399	0.000238659	0.000187637	0.000428425	0.000916461	0.00127584	0.00132544	0.00131252	0.00154755	0.00194215	0.0020665	0.00177542	0.0013715	0.00111779	0.00102939	0.000933808	0.000706694	0.000412018	0.000332246	0.000670783	0.00121057	0.00153976	0.00164543	0.00175828	0.00194588	0.00208604	0.00215793	0.00231462	0.00261075	0.00280123	0.00276027	0.00278975	0.00299316	0.00301545	0.00273156	0.00242825	0.00237076	0.00260652
500	MT	I	EPIPHYSES	0.0279	0.0058	4.83	2.79	C1	0	0.000176883	0.000224042	0.000140761	3.01016e-06	0	0	0.000108709	0.000238919	0.000440083	0.000872743	0.00153761	0.00216307	0.00255058	0.00274099	0.00286475	0.00296486	0.00288579	0.00247345	0.00181457	0.00112917	0.000572776	0.000267229	0.000183861	0.000225199	0.000458615	0.000907042	0.00130172	0.00159605	0.00194629	0.00219547	0.00209275	0.00170192	0.00130463	0.00120837	0.00130059	0.00118067	0.000977612	0.00113362	0.00166877	0.00227129
501	MT	I	EPIPHYSES	0.0814	0.0128	6.36	8.14	C1	0	0.000376217	0.000586022	0.000623602	0.000348707	0.000262023	6.41562e-05	0	0	0.00026428	0.000764735	0.00191049	0.00328079	0.00403849	0.00405279	0.00390576	0.00447671	0.00568786	0.00629732	0.00596208	0.00574384	0.00610114	0.00601952	0.0044867	0.00242412	0.00195662	0.00348171	0.00574148	0.00781812	0.00948127	0.0108777	0.0117786	0.0116032	0.0105973	0.0088537	0.00642269	0.00489132	0.00513162	0.00579558	0.00582878	0.0056287
502	MT	I	EPIPHYSES	0.08	0.0196	4.08	8	C1	0	6.22596e-05	0	0	0	0	4.54478e-05	0.000247804	0.000738786	0.0016278	0.00262045	0.00349579	0.00423221	0.00487938	0.00546393	0.00585415	0.00597733	0.00583636	0.00538085	0.00467415	0.0039624	0.00355512	0.00346741	0.00338186	0.00339492	0.00391901	0.00474972	0.00533355	0.00546681	0.00532008	0.00508554	0.00458109	0.00375706	0.00311585	0.0029137	0.00288214	0.00275484	0.00255125	0.00243331	0.00236072	0.0022471
503	MT	I	EPIPHYSES	0.0511	0.0135	3.79	5.11	C1	0	0.00059318	0.00109899	0.00116937	0.00087022	0.000478682	0.000296263	0.000434682	0.000897522	0.00160529	0.00260095	0.00373411	0.00463595	0.00538024	0.00600494	0.00622715	0.0061944	0.00640515	0.0071208	0.0081494	0.00894454	0.00924624	0.00941116	0.0093999	0.00843042	0.00660156	0.00501475	0.0043081	0.0042152	0.00418604	0.00446626	0.00582	0.00782473	0.00939403	0.0100338	0.00982127	0.00931228	0.00909477	0.00923605	0.00948906	0.00946706
504	MT	I	EPIPHYSES	0.0082	0.0012	6.69	0.82	C1	0	0	0	0.000132025	0.00042133	0.000959542	0.00163483	0.00241618	0.00316362	0.00364339	0.00384468	0.0040337	0.00431651	0.00439371	0.0040777	0.00361523	0.00326459	0.002919	0.00225525	0.00135846	0.0008123	0.000859191	0.00116798	0.00131732	0.00120332	0.00126897	0.00178409	0.00231726	0.00239734	0.00209576	0.0019998	0.00238434	0.00266354	0.00240092	0.00190455	0.00155247	0.00135911	0.00115276	0.000877878	0.000600108	0.000457975
505	MT	I	EPIPHYSES	0.1476	0.0419	3.52	14.76	C1	0	0.000121457	0.00029805	0.00043526	0.000578198	0.00071684	0.000897014	0.00107934	0.00113062	0.00107235	0.00107422	0.00112407	0.00106437	0.000895104	0.000785275	0.000840854	0.000955151	0.000977076	0.000925247	0.000879146	0.000866701	0.000839934	0.000664227	0.000406174	0.0002899	0.000338319	0.000426122	0.000510343	0.000661158	0.000962345	0.00128788	0.00144657	0.00139188	0.00121545	0.00102328	0.000780978	0.000429122	0.000146723	8.05733e-05	0.000106079	9.29168e-05
506	MT	I	EPIPHYSES	0.0156	0.0029	5.38	1.56	C1	0	3.73961e-05	2.66088e-05	9.85244e-05	0.000291258	0.000273279	5.24984e-05	0	0.000114665	0.000512677	0.00088408	0.00100234	0.00108536	0.00137119	0.00177351	0.00200468	0.00188131	0.00167954	0.00178054	0.00211527	0.00241979	0.00249274	0.00224424	0.00189073	0.00162496	0.00141385	0.00124373	0.00107504	0.000899889	0.000900927	0.00102854	0.00100368	0.000817023	0.000754775	0.000951424	0.00131204	0.0017568	0.00227994	0.00279518	0.00303785	0.00286414
507	MT	I	EPIPHYSES	0.1257	0.0211	5.96	12.57	C1	0	0.000448565	0.000918769	0.00140701	0.00185197	0.00203003	0.0019383	0.00168861	0.00142016	0.00121519	0.00102753	0.000710745	0.000275664	0	4.48099e-05	0.000312515	0.000486445	0.000349476	0.000146866	0.000361912	0.000978026	0.00152201	0.00174499	0.00178186	0.00186995	0.0020547	0.00211466	0.00185362	0.00134083	0.00087421	0.000714159	0.000824611	0.00103749	0.00131602	0.00168255	0.00204763	0.00223888	0.00219208	0.00200894	0.00181787	0.00163185
508	MT	I	EPIPHYSES	0.18	0.0482	3.74	18	C1	0	0.000648307	0.0011425	0.00158556	0.00210784	0.00247817	0.00244089	0.002014	0.00160512	0.00151527	0.00158169	0.00154801	0.00153522	0.00169958	0.00199069	0.00234806	0.00264133	0.00277904	0.00280514	0.00269584	0.00249725	0.00237211	0.00225489	0.00187986	0.00123188	0.000643684	0.000428526	0.000566963	0.000770934	0.00100515	0.00146046	0.0020778	0.0026116	0.00286886	0.00284742	0.00273021	0.00251001	0.00213497	0.00172249	0.00127256	0.000758541
509	MT	I	EPIPHYSES	0.0249	0.0059	4.2	2.49	C1	0	0.00014684	0.000269307	0.000351628	0.00027552	5.5319e-05	0	0.000184178	0.000473019	0.000684438	0.000892989	0.00120907	0.00141977	0.00129498	0.000939347	0.000534969	0.000205863	2.37167e-05	0	9.06228e-05	0.000292361	0.000389436	0.00042701	0.000610827	0.000954507	0.00124155	0.00127339	0.00119268	0.00129979	0.00152806	0.00154269	0.00132721	0.00117552	0.00117654	0.00113095	0.000985725	0.000964515	0.00110389	0.00113286	0.00099838	0.000950646
510	MT	I	EPIPHYSES	0.0303	0.0014	21.41	3.03	C1	0	3.93858e-05	0	0	4.37515e-05	0.000288729	0.000394781	0.000391986	0.000528115	0.000783118	0.000923544	0.000793997	0.000562048	0.000546363	0.000635229	0.000532179	0.00035895	0.00031104	0.000346198	0.000392098	0.000379277	0.000292697	0.000209698	0.00012097	2.57968e-05	8.10059e-05	0.00024005	0.000267331	0.00016643	0.000178672	0.000387844	0.000605609	0.000617852	0.000491171	0.000455434	0.000587267	0.000720531	0.000750677	0.000803738	0.000997155	0.00132234
511	MT	I	EPIPHYSES	0.1201	0.0205	5.86	12.01	C1	0	0	4.80693e-05	0.000193878	0.000339687	0.000401412	0.000663646	0.00114005	0.00158339	0.00184993	0.00206545	0.00220911	0.00213213	0.00195669	0.00183946	0.00183291	0.00192985	0.00195061	0.00194334	0.00222714	0.00275025	0.00308363	0.002993	0.00268173	0.00253432	0.00276709	0.00322049	0.00369905	0.00425594	0.00493213	0.00553789	0.00592445	0.00599983	0.00566341	0.00496909	0.00426686	0.00386935	0.00370901	0.00358244	0.00348605	0.00351184
512	MT	I	EPIPHYSES	0.0578	0.0062	9.27	5.78	C1	0	0.000132219	0.000396926	0.000790521	0.00116396	0.00119465	0.00106909	0.00112786	0.00134721	0.00142614	0.00127682	0.00105334	0.000876657	0.000692775	0.000424648	0.000144279	0	5.12091e-05	0.00028891	0.000553253	0.000864399	0.00127131	0.00162638	0.00172871	0.00152286	0.00122053	0.00110541	0.00119766	0.00133312	0.00137784	0.00134697	0.00141834	0.00163084	0.00173893	0.00156332	0.00120123	0.000923374	0.000935701	0.00113524	0.00127069	0.0012211
513	MT	I	EPIPHYSES	0.0047	0.0005	8.66	0.47	C1	0	0.000532993	0.00110609	0.00156317	0.00187418	0.00204985	0.00183454	0.00109577	0.000381346	0.00022332	0.00035101	0.000463663	0.000755336	0.00138786	0.00214069	0.00243093	0.00203302	0.00160575	0.00154654	0.00139496	0.000902523	0.000336331	0	0	0.000103194	0.000184906	0.000551618	0.00136875	0.00221595	0.00270296	0.00294078	0.00319793	0.0035002	0.003733	0.00384551	0.00400527	0.00433331	0.00458545	0.00455188	0.00431422	0.0039627
514	MT	I	EPIPHYSES	0.0466	0.0098	4.73	4.66	C1	0	0.000395009	0.000772036	0.00125192	0.0018994	0.00254401	0.00307928	0.00349803	0.00385132	0.00414419	0.00438383	0.00471122	0.00515946	0.00562856	0.00614513	0.00664228	0.00699629	0.00720644	0.00721087	0.0070585	0.00687879	0.00683215	0.00703511	0.00745529	0.00792655	0.0084611	0.00911434	0.00977117	0.0102101	0.0105454	0.010839	0.0108628	0.0105788	0.0101588	0.00975976	0.00947719	0.0092011	0.00899118	0.00914451	0.00959274	0.0100194
515	MT	I	EPIPHYSES	0.0329	0.007	4.66	3.29	C1	0	0.00031158	0.000524095	0.000697128	0.000895285	0.00105827	0.00114516	0.00122702	0.00134119	0.00152284	0.00171094	0.00182009	0.00191703	0.00197664	0.00183166	0.0014986	0.0011117	0.000806637	0.000752107	0.000892836	0.000966804	0.000965397	0.000999164	0.000994885	0.00085852	0.000658982	0.000572149	0.000674832	0.0008292	0.000965622	0.00123557	0.00168067	0.00203029	0.00203176	0.00175541	0.00149055	0.00146114	0.00154588	0.00147125	0.00124372	0.00106212
516	MT	I	EPIPHYSES	0.0839	0.0215	3.91	8.39	C1	0	0.000292204	0.000435794	0.000491794	0.000495383	0.000281435	0	0	0.000176615	0.000603793	0.00114656	0.00179917	0.00249415	0.00311661	0.00355599	0.00364861	0.00338871	0.00289907	0.00226297	0.00165271	0.00121405	0.000878767	0.000668409	0.000604512	0.000595178	0.000572204	0.000493229	0.000267794	0	0	0.000354442	0.000834524	0.00131676	0.00188013	0.00257344	0.00317198	0.00327012	0.00292743	0.00256464	0.00228299	0.00193599
517	MT	I	EPIPHYSES	0.1304	0.0446	2.92	13.04	C1	0	5.6986e-05	0.00014485	0.000317449	0.000538879	0.000671983	0.000769901	0.000873563	0.000936294	0.000869768	0.000623717	0.000347507	0.000197681	9.66864e-05	0	0	0.000124124	0.000295643	0.000482959	0.000726287	0.00102132	0.00126895	0.00139739	0.00148992	0.00159752	0.00155218	0.00127848	0.000957381	0.00072892	0.00059453	0.000521896	0.000528252	0.000650222	0.000821022	0.000939402	0.000957248	0.00087097	0.00072509	0.00054905	0.000367266	0.000207742
518	MT	I	EPIPHYSES	0.0631	0.0175	3.61	6.31	C1	0	0.000157831	0.00029341	0.000482825	0.000654295	0.000560171	0.000316021	9.91493e-05	0	2.15347e-06	3.73268e-05	0.00012849	0.000415619	0.000764481	0.000967625	0.00100998	0.000869283	0.00060656	0.000377575	0.000178738	2.87129e-05	0	1.61386e-05	5.09407e-05	6.99506e-05	2.86633e-05	5.48514e-05	0.000185842	0.000265867	0.000238218	0.0001675	0.000124059	0.000104307	0.000113985	0.000178936	0.000249629	0.000270792	0.000314926	0.000462426	0.000637204	0.000631808
519	MT	I	EPIPHYSES	0.0655	0.0142	4.62	6.55	C1	0	0	0	4.33095e-05	0.00024522	0.000433496	0.000496899	0.000552409	0.000785896	0.00126626	0.00185139	0.00235974	0.00287455	0.00351136	0.0041087	0.00435008	0.00408623	0.00352312	0.00284878	0.00204024	0.00131207	0.00095421	0.00083533	0.000755921	0.000605464	0.000388266	0.00036268	0.000598321	0.000824632	0.000936118	0.00100383	0.00115981	0.00150884	0.00188514	0.00198371	0.00178876	0.00159309	0.0016773	0.00199619	0.00220887	0.00220553
520	MT	I	EPIPHYSES	0.0043	0.0004	11.61	0.43	C1	0	9.88539e-05	0	0	0.000203639	0.000200224	3.93618e-05	0	0	0.000325799	0.000499901	0.000280745	3.13937e-05	0.000104845	0.00031849	0.000338021	0.000296442	0.000404403	0.000515239	0.000472941	0.000273197	0.000204298	0.000583298	0.00111471	0.00146208	0.0018418	0.00226106	0.00244523	0.00227999	0.00167548	0.000822225	0.000224189	0	9.22835e-07	0.000347655	0.000999935	0.00155516	0.00170203	0.0015987	0.00162623	0.00185865
521	MT	I	EPIPHYSES	0.1687	0.0463	3.64	16.87	C1	0	0.00032654	0.000575302	0.000908323	0.00134721	0.00154916	0.00143928	0.00119258	0.00102941	0.00097787	0.00100482	0.00118085	0.00156212	0.00197508	0.00220584	0.00228969	0.00229432	0.00212467	0.00169216	0.00107818	0.000615426	0.000564603	0.000754313	0.000953385	0.00120719	0.00148548	0.00155708	0.00139824	0.00125235	0.00127211	0.00132931	0.00127848	0.00120318	0.00130143	0.00151562	0.00154186	0.00130019	0.00103476	0.00084639	0.000675301	0.000548862
522	MT	I	EPIPHYSES	0.0762	0.0222	3.43	7.62	C1	0	0.000239593	0.000555436	0.000832435	0.00104757	0.00122961	0.00129512	0.00119734	0.00100892	0.000797484	0.000615539	0.000468842	0.000427169	0.00059123	0.000820752	0.000935178	0.000935227	0.000882764	0.000830302	0.000755539	0.000723218	0.000907421	0.0012319	0.00149451	0.00167943	0.00179961	0.00185865	0.00183064	0.0016487	0.00142287	0.00129272	0.00125177	0.00137482	0.00168851	0.00198853	0.00212094	0.00214401	0.00219441	0.00231099	0.00237147	0.00226865
523	MT	I	EPIPHYSES	0.02	0.0041	4.87	2	C1	0	0.000359446	0.000800708	0.00132809	0.00184399	0.00210655	0.00206195	0.00184008	0.00162754	0.00142792	0.00118954	0.000976286	0.000906564	0.000988271	0.000987446	0.000784955	0.000627677	0.000570873	0.000357616	4.96271e-05	0	0.000204776	0.000667197	0.00113895	0.0015497	0.00190518	0.00206259	0.00188341	0.00148319	0.00110522	0.000725089	0.000278935	0	6.76123e-05	0.000568699	0.00134178	0.00192397	0.00208416	0.00199532	0.00187705	0.00182123
524	MT	I	EPIPHYSES	0.0199	0.0011	17.86	1.99	C1	0	0.000418479	0.000713251	0.000869931	0.00104172	0.00121997	0.00121842	0.000949323	0.000567303	0.000336321	0.000349876	0.000461245	0.000536653	0.000579696	0.000685312	0.000939088	0.00126623	0.00146606	0.00140553	0.00118246	0.00101981	0.000924759	0.000763541	0.000528244	0.000248354	1.52144e-05	0	0.00029787	0.000830927	0.00140498	0.00186899	0.00222224	0.00247624	0.00252022	0.00217798	0.0015236	0.000859143	0.000385284	0.000116404	0	1.71113e-05
525	MT	I	EPIPHYSES	0.0143	0.0027	5.32	1.43	C1	0	0.000226532	0.000531336	0.000951751	0.00139658	0.00169995	0.00196238	0.00229376	0.00262298	0.00273605	0.00256046	0.00228218	0.00205416	0.0018125	0.00149185	0.00119849	0.00102649	0.000959326	0.000972588	0.00107058	0.00121166	0.00139367	0.00165611	0.00202195	0.00247253	0.00291951	0.00322503	0.00340058	0.00346842	0.00332442	0.00297289	0.00258115	0.0022842	0.00211076	0.00203139	0.00201952	0.00206151	0.00210493	0.00205571	0.00190669	0.0017354
526	MT	I	EPIPHYSES	0.0098	0.0018	5.59	0.98	C1	0	3.3607e-05	4.0616e-05	2.10269e-05	0	0	0	3.66622e-05	6.39792e-05	4.96018e-05	2.01283e-05	5.03207e-06	0	1.97689e-06	0.000219614	0.000707545	0.00122854	0.00151735	0.00156965	0.00161547	0.00177704	0.00183149	0.00155743	0.00110867	0.000887082	0.00108603	0.00139496	0.0014717	0.00139245	0.0013937	0.00156461	0.00174199	0.00166705	0.00135201	0.000990958	0.000675196	0.000455762	0.000321873	0.000167137	1.45571e-05	0
527	MT	I	EPIPHYSES	0.0332	0.0068	4.88	3.32	C1	0	0.000403334	0.000809548	0.00101191	0.00101186	0.000933291	0.000899384	0.00074158	0.000412338	0.000132078	7.07982e-05	0.000140619	0.000128322	1.95004e-05	0	0.000124665	0.000298313	0.000502935	0.000826411	0.00124569	0.00166713	0.00202591	0.00226582	0.00246324	0.00269308	0.00282206	0.00274431	0.00246632	0.00203561	0.00159625	0.00121669	0.000843603	0.000461876	0.000151461	6.65105e-05	0.00022143	0.000417407	0.000528386	0.000576696	0.000648057	0.000808739
528	MT	I	EPIPHYSES	0.1221	0.0264	4.62	12.21	C1	0	0	0.000126288	0.000177429	0.000113682	0.000164824	0.000519441	0.000988945	0.00131972	0.00149369	0.00164383	0.00167546	0.00141301	0.000980032	0.000660499	0.00062132	0.000826367	0.00110945	0.0014106	0.0018288	0.00229903	0.00248673	0.00226402	0.00187946	0.00156282	0.00138852	0.00131249	0.0012538	0.00123919	0.00125348	0.00118756	0.00106023	0.000966139	0.000910341	0.000894284	0.000941812	0.000987173	0.00101302	0.00112631	0.00129811	0.00130084
553	MT	IV	EPIPHYSES	0.0671	0.0214	3.13	6.71	C1	0	0.000521045	0.0010385	0.00142972	0.00175208	0.00203284	0.00215149	0.00215322	0.00213631	0.0021237	0.00216273	0.00213147	0.00191228	0.0016142	0.00128598	0.000962074	0.00083685	0.000946894	0.00103399	0.000966862	0.000968597	0.00129311	0.00184213	0.0021774	0.00219276	0.00238386	0.00302899	0.00372505	0.00392404	0.00357861	0.00317078	0.00303121	0.00306092	0.00312577	0.00323725	0.00347282	0.00378299	0.00395687	0.00398443	0.00404856	0.00412203
554	MT	IV	EPIPHYSES	0.0748	0.0239	3.13	7.48	C1	0	0	8.05329e-05	0.000493081	0.00116665	0.0016925	0.00202689	0.00230892	0.00262682	0.00282424	0.00269609	0.00232055	0.00205043	0.00214745	0.00257721	0.00314035	0.00362174	0.0038923	0.00394702	0.00386979	0.00377392	0.00371318	0.00363237	0.00350996	0.00343704	0.00361438	0.00404055	0.00438713	0.00450495	0.00456827	0.00480011	0.00531951	0.00589412	0.00626293	0.00653206	0.00683274	0.007099	0.00717164	0.00701553	0.0068501	0.00684817
555	MT	IV	EPIPHYSES	0.1233	0.0403	3.06	12.33	C1	0	0.000204785	0.000467733	0.00067539	0.000847863	0.00110291	0.00143192	0.00168194	0.00175676	0.00163698	0.0013578	0.00097808	0.000612726	0.000369442	0.000175704	0.000114089	0.000482591	0.00120079	0.00190822	0.00228103	0.00218135	0.00189427	0.00152963	0.000961068	0.000395375	6.0897e-05	0	0.000198592	0.000420162	0.000549102	0.000706046	0.000904638	0.00105799	0.00107779	0.000983412	0.00104773	0.00135475	0.00150092	0.00121554	0.000786547	0.000645497
556	MT	IV	EPIPHYSES	0.0599	0.0137	4.36	5.99	C1	0	0.000298473	0.000620673	0.00100687	0.00141319	0.00182527	0.00203962	0.002021	0.00189238	0.00159766	0.0011203	0.000737862	0.000560343	0.000493552	0.000571285	0.000782756	0.0011179	0.00157096	0.00194277	0.0021751	0.00241461	0.00261889	0.00271029	0.00275351	0.00280176	0.00288812	0.00297879	0.00299182	0.00300771	0.00308976	0.00305317	0.00272537	0.00217612	0.00164844	0.00128038	0.000959051	0.000663612	0.000530672	0.000627818	0.00089034	0.00113417
557	MT	IV	EPIPHYSES	0.0498	0.0151	3.31	4.98	C1	0	0.000323728	0.000550734	0.000693198	0.000814169	0.00095735	0.000966554	0.000800226	0.00063748	0.000626623	0.000648723	0.000571952	0.000445029	0.000368258	0.000391791	0.000411025	0.000311327	0.000260349	0.000459413	0.000803202	0.00103737	0.00106592	0.00102784	0.00102988	0.000941643	0.000683609	0.000413395	0.000328743	0.000405293	0.000466798	0.000501078	0.00068438	0.000991629	0.00121075	0.00125793	0.00123991	0.00129855	0.00149475	0.00165799	0.00158695	0.00136904
558	MT	IV	EPIPHYSES	0.0433	0.011	3.95	4.33	C1	0	0.000157483	0.000274078	0.000366283	0.000462075	0.000504066	0.000530993	0.000537834	0.000531763	0.000624686	0.000856055	0.00108671	0.00120761	0.00130125	0.00145873	0.00165567	0.00185691	0.00206676	0.00236125	0.00268301	0.0027458	0.00256111	0.00246035	0.00254323	0.00258522	0.00237112	0.00208314	0.00212728	0.0024146	0.00254698	0.00243617	0.00230098	0.00243264	0.00285339	0.00326266	0.00359517	0.00393486	0.00409091	0.00399876	0.00384205	0.00361145
559	MT	IV	EPIPHYSES	0.0772	0.0179	4.32	7.72	C1	0	0.000373259	0.000672412	0.000834861	0.000947665	0.00126265	0.00160857	0.00176166	0.00178021	0.00181028	0.00190581	0.00215892	0.00262139	0.00309034	0.0031607	0.00271086	0.0021308	0.00180544	0.00161606	0.00119428	0.000583999	0.000315475	0.000687295	0.00140519	0.00200149	0.00223589	0.00226523	0.00248668	0.00291462	0.00324543	0.00342802	0.00353363	0.00360615	0.00370888	0.00370225	0.00339271	0.00286445	0.00233475	0.00190578	0.00158977	0.00140183
560	MT	IV	DIAPHYSIS	0.0057	0.0009	6.59	0.57	C1	0	0.000186883	0.000391756	0.000592312	0.000808699	0.000952406	0.000980974	0.00077351	0.000382545	7.43359e-05	0	1.54716e-05	0	0	0.000258115	0.000758019	0.00118956	0.00138147	0.00135462	0.00117737	0.000961979	0.000897708	0.00118173	0.00180397	0.00259244	0.00341113	0.00415354	0.00473332	0.00505908	0.0050567	0.0047017	0.00408981	0.003529	0.00322798	0.00297445	0.00244963	0.00176505	0.0013014	0.00111191	0.000913794	0.000643714
561	MT	IV	DIAPHYSIS	0.0065	0.0011	5.93	0.65	C1	0	0.000414707	0.000987445	0.00156234	0.00212789	0.00274014	0.00341273	0.00397828	0.00433193	0.00452539	0.00455939	0.0044059	0.00418488	0.00406587	0.00402372	0.00385945	0.0036801	0.00382615	0.00414604	0.00421954	0.00403013	0.00383714	0.00384168	0.00389291	0.00377605	0.00377844	0.0042226	0.00489806	0.00548804	0.00591855	0.00626142	0.0065655	0.00678339	0.00683534	0.00675368	0.00673811	0.00694234	0.00728163	0.00760726	0.00786106	0.00802938
562	MT	IV	DIAPHYSIS	0.0083	0.0011	7.3	0.83	C1	0	8.40738e-05	6.17979e-05	0	0	0	9.07806e-05	0.000254138	0.000353541	0.00039977	0.000453903	0.000436897	0.000314977	0.000142758	0	2.49754e-05	0.000348161	0.000757577	0.00116987	0.00154838	0.00183636	0.00207835	0.00217949	0.00204207	0.00187015	0.00184842	0.00191723	0.00199466	0.00203544	0.00206401	0.00214288	0.00214774	0.00191402	0.00150713	0.00108299	0.00078389	0.000696049	0.000699467	0.00070001	0.000853612	0.00126303
563	MT	IV	DIAPHYSIS	0.0168	0.0027	6.33	1.68	C1	0	0.000175967	0.000181514	0.00013385	0.000171755	0.00017155	6.77981e-05	0	0	0.000238599	0.000465694	0.000479224	0.000474058	0.000814766	0.00139636	0.00177662	0.00182466	0.00179793	0.00182368	0.00168692	0.0013251	0.000969028	0.000789128	0.000866656	0.00116134	0.00156245	0.00205416	0.00252359	0.00286501	0.00317624	0.00340908	0.0034485	0.00341889	0.00331521	0.00293613	0.00232335	0.00168971	0.00119198	0.000851732	0.000531613	0.000229472
564	MT	IV	DIAPHYSIS	0.0096	0.0016	5.96	0.96	C1	0	1.79874e-05	0.000116298	0.000258355	0.000358817	0.000435613	0.000583408	0.000811526	0.00104682	0.00123692	0.00131013	0.00128724	0.00125359	0.0012264	0.00131252	0.00157004	0.00182182	0.00199902	0.0022214	0.00252052	0.00279526	0.00278742	0.00236866	0.00185737	0.0015053	0.00119626	0.00090156	0.000737386	0.000844302	0.00126821	0.00177961	0.00214829	0.00242446	0.00260596	0.00256729	0.00228407	0.00186315	0.00145227	0.00117335	0.00106726	0.00114836
565	MT	IV	DIAPHYSIS	0.0009	0.0001	6.26	0.09	C1	0	9.03849e-05	0.0001427	0.000218718	0.000345019	0.000335559	0.000329691	0.000535005	0.00103985	0.00166106	0.0021264	0.00245958	0.00276976	0.00290253	0.0027451	0.00243826	0.00215153	0.00197543	0.00189414	0.00185954	0.00193196	0.00204605	0.00208113	0.00217582	0.00233588	0.00231637	0.00213236	0.00202737	0.00210123	0.00225985	0.00238113	0.00246002	0.00258704	0.00277655	0.00292224	0.00297384	0.00292487	0.0027502	0.00257697	0.0025632	0.00268806
566	MT	IV	DIAPHYSIS	0.0271	0.0039	6.94	2.71	C1	0	0.000170058	0.000373117	0.000647919	0.000939939	0.00110282	0.00114303	0.00122125	0.00142503	0.0016367	0.00170703	0.00159873	0.00140577	0.00122716	0.00102272	0.00085343	0.00097829	0.00144034	0.00199853	0.0025151	0.00307974	0.00372976	0.00411074	0.00383528	0.00322836	0.00303468	0.00333675	0.00352044	0.00326004	0.00291139	0.00285761	0.00284545	0.00240641	0.00165816	0.00112801	0.0010857	0.00135477	0.0016145	0.00187496	0.00226383	0.00262759
567	MT	IV	EPIPHYSES	0.0902	0.0155	5.81	9.02	C1	0	0.00016907	0.000273561	0.00028549	0.000247192	0.000199565	0.000136153	5.12143e-05	0	1.49326e-06	0.000147212	0.000292212	0.000349674	0.000335381	0.000293104	0.000298185	0.000373585	0.000448985	0.000492095	0.000538793	0.000590514	0.000614251	0.000604981	0.000582078	0.000524016	0.000433664	0.000433722	0.000610295	0.000830637	0.000890968	0.000756847	0.000617703	0.00060054	0.000558264	0.000381808	0.000211809	0.000182448	0.000240627	0.000252884	0.000194104	0.000167613
568	MT	IV	EPIPHYSES	0.1361	0.0287	4.75	13.61	C1	0	0.000282311	0.000579683	0.000834742	0.00102669	0.00118637	0.00133027	0.00142755	0.00150906	0.00162929	0.00181909	0.00204403	0.0022288	0.00238203	0.00256394	0.00277597	0.00298871	0.00316703	0.0032844	0.0033365	0.0033384	0.00329943	0.00326977	0.00327526	0.00338545	0.00368067	0.00411072	0.00450634	0.00478579	0.00495622	0.00505565	0.00510274	0.00510392	0.00504415	0.0049313	0.00479981	0.00467334	0.00456121	0.00441179	0.00420787	0.00404339
569	MT	IV	EPIPHYSES	0.0161	0.0017	9.37	1.61	C1	0	6.39434e-05	8.48997e-05	7.70187e-06	0	0.00016458	0.000362832	0.000524546	0.000684827	0.000887378	0.00112862	0.00134263	0.00157528	0.00189604	0.0021165	0.00207618	0.00196277	0.00193678	0.00183913	0.00150793	0.00105636	0.000700077	0.000488519	0.000307051	9.47765e-05	0	9.71425e-05	0.000237272	0.000321519	0.000417228	0.000620406	0.000924603	0.00115142	0.00116617	0.00106343	0.00106313	0.00123479	0.00140859	0.00139611	0.00118805	0.000960636
570	MT	IV	EPIPHYSES	0.0636	0.016	3.98	6.36	C1	0	0.000442057	0.000827283	0.00116503	0.00147688	0.00164485	0.00162579	0.00146141	0.00134307	0.00140097	0.00152722	0.00157146	0.00152578	0.00153549	0.00172936	0.00203186	0.00222933	0.00219299	0.00208401	0.00213256	0.00230917	0.00237787	0.00229837	0.00229369	0.00257821	0.00302818	0.00335082	0.00346556	0.00350764	0.00341735	0.00310982	0.00272171	0.00236957	0.00208577	0.00187751	0.00173831	0.00178183	0.0020462	0.00235733	0.00263681	0.00293858
571	MT	IV	EPIPHYSES	0.0486	0.0096	5.05	4.86	C1	0	0.000798615	0.0014954	0.00201148	0.00237698	0.00252448	0.00252067	0.0023885	0.00216096	0.00189398	0.00162915	0.00142815	0.00127303	0.001067	0.000792854	0.000471375	0.000232362	0.000221383	0.00030506	0.00030914	0.000245814	0.000165994	0.000149996	0.000201404	0.000217674	0.000129966	3.07853e-05	4.27533e-05	6.97802e-05	0	0	0.000125221	0.000368761	0.000623775	0.000819988	0.00106209	0.00139312	0.00151762	0.0013345	0.00112986	0.00104855
572	MT	IV	EPIPHYSES	0.169	0.0448	3.77	16.9	C1	0	0.000305814	0.000659613	0.000993359	0.00124188	0.00142451	0.0015348	0.00157491	0.00139872	0.000908132	0.000319422	0	4.13188e-05	0.000250943	0.000455553	0.000721757	0.00114552	0.00164735	0.00198732	0.00199928	0.00173407	0.00134209	0.00100526	0.000858935	0.000827919	0.000813374	0.000919866	0.00122403	0.00166713	0.0021618	0.00259416	0.00292554	0.00320463	0.00336269	0.00327724	0.00301489	0.00278764	0.00270363	0.00269051	0.00260363	0.00243941
573	MT	IV	EPIPHYSES	0.0288	0.0029	9.8	2.88	C1	0	0.000150619	0.000216733	0.000347851	0.000644366	0.00112578	0.00135151	0.00125656	0.00101355	0.000771262	0.000623588	0.000454246	0.000185954	0	0	9.46882e-05	0.000203822	0.000172837	0.000167853	0.000391103	0.000758806	0.00113156	0.00146604	0.00175141	0.00195516	0.00198845	0.00182457	0.00154152	0.00120574	0.000869239	0.000579685	0.000339245	0.000266369	0.00047373	0.000777151	0.000978011	0.00115865	0.0014014	0.00154303	0.00133943	0.00084981
574	MT	IV	EPIPHYSES	0.1263	0.021	6.03	12.63	C1	0	0.00026257	0.000394175	0.000438709	0.000548007	0.000694003	0.000711193	0.00045422	0.000102981	0	0.000106854	0.000343235	0.000522048	0.000551907	0.000550823	0.000709487	0.00100631	0.00113332	0.000844397	0.000384935	0.000212589	0.00041227	0.000692546	0.000872079	0.0011135	0.00161253	0.00231736	0.00314812	0.00400982	0.00466788	0.00504818	0.00533133	0.00563176	0.00592139	0.0060707	0.00600701	0.00595915	0.00617179	0.00652042	0.00667981	0.00649091
575	MT	IV	DIAPHYSIS	0.0059	0.0009	6.33	0.59	C1	0	0.000177357	0.000282529	0.000316239	0.000370882	0.000458009	0.000417369	0.000220811	5.96242e-05	4.5476e-06	0	1.64266e-05	0.000180831	0.000551682	0.000969453	0.0011815	0.00120587	0.00118331	0.00114416	0.00109923	0.00102254	0.000844787	0.000654045	0.000665419	0.000881074	0.00105991	0.00105613	0.000988101	0.0010861	0.00133207	0.00146976	0.0014898	0.00153871	0.00155441	0.00151093	0.00152591	0.00165133	0.00184606	0.00197798	0.00197275	0.00197618
576	MT	IV	DIAPHYSIS	0.0007	0	314.2	0.07	C3	0	0.000107497	0.000198475	0.000239175	0.000218107	9.50476e-05	0	0	7.04777e-06	4.28253e-05	0.000105896	0.000240791	0.000454693	0.000640584	0.000687853	0.000631696	0.000592057	0.000594796	0.000522837	0.000337395	0.000179247	0.000100823	3.60469e-05	0	6.43509e-05	0.000302517	0.000667812	0.00100222	0.00124829	0.00144695	0.00156661	0.00157996	0.0015768	0.0016275	0.0016976	0.00174759	0.00177243	0.00177142	0.0017424	0.00166239	0.0015206
577	MT	IV	DIAPHYSIS	0.0062	0.0005	11.99	0.62	C1	0	9.25064e-05	0.00026375	0.000602489	0.00106864	0.00149757	0.00187639	0.00217791	0.00235488	0.00238869	0.00227934	0.00204473	0.00173425	0.00145311	0.00133231	0.0014284	0.00164402	0.00183888	0.00203446	0.00230807	0.00255876	0.00264268	0.00259274	0.00253994	0.00254369	0.00257249	0.00261275	0.00267519	0.00272833	0.00277502	0.00286538	0.00296863	0.00303608	0.00312071	0.0032848	0.00348396	0.00358863	0.00354299	0.00347301	0.00346244	0.00338459
578	MT	IV	DIAPHYSIS	0.0051	0.0005	11.03	0.51	C1	0	8.87832e-05	4.61864e-05	0	0	7.17924e-07	1.72302e-05	0	0	0.00027924	0.000717858	0.000878641	0.000735741	0.000666788	0.000957514	0.00139542	0.00148799	0.0012812	0.00124886	0.00148431	0.00165729	0.00150793	0.00112381	0.000797124	0.000658532	0.00059245	0.000520625	0.000526336	0.00061389	0.000810568	0.00127001	0.00187375	0.00233965	0.00260453	0.00263465	0.00254631	0.00254628	0.00247661	0.00220592	0.00190292	0.00167315
579	MT	IV	DIAPHYSIS	0.0058	0.0008	7.75	0.58	C1	0	0.00035593	0.000651642	0.000915094	0.00115776	0.0013144	0.00142372	0.00150079	0.00156925	0.00169004	0.00184453	0.00204203	0.00228684	0.00244635	0.00246392	0.00240119	0.00225961	0.00206068	0.00188468	0.00174812	0.00163521	0.00154381	0.00143808	0.00134811	0.00138575	0.001475	0.00141586	0.00117176	0.000844509	0.000593962	0.000468152	0.000337323	0.000230151	0.000334458	0.000617983	0.000930183	0.00123737	0.00153451	0.00178649	0.00195747	0.00199367
580	MT	IV	DIAPHYSIS	0.0008	0.0001	6.83	0.08	C1	0	3.46115e-05	4.39854e-05	9.22973e-05	0.000135562	4.03801e-05	0	0	0.000110691	0.000173791	0.000156851	0.000213461	0.000434476	0.000638906	0.000683258	0.000724726	0.000890218	0.00108455	0.00120534	0.00125258	0.0013027	0.00138094	0.00142601	0.00143575	0.00144117	0.00139394	0.00123928	0.00102404	0.000862168	0.000829365	0.000967457	0.00124616	0.0015674	0.00191749	0.00231228	0.00261838	0.00266634	0.0024475	0.00216088	0.00200189	0.00192005
581	MT	IV	DIAPHYSIS	0.0041	0.0002	26.7	0.41	C1	0	1.05584e-05	0.000133278	0.000307045	0.000472903	0.000703469	0.000919656	0.00106826	0.00111908	0.00109009	0.00111	0.00127011	0.0015661	0.00189301	0.00210632	0.00223479	0.00238052	0.00249892	0.00250373	0.00239494	0.00225811	0.00217735	0.00208654	0.00189794	0.00171365	0.00162571	0.00156509	0.00146349	0.00137914	0.00150186	0.00189923	0.00228797	0.00244232	0.00257727	0.00290202	0.00321671	0.00325315	0.00302069	0.00278248	0.0027535	0.00275399
582	MT	IV	DIAPHYSIS	0.0004	0	314.2	0.04	C3	0	0.000350202	0.000634405	0.000844	0.000973248	0.00097552	0.000800598	0.000508743	0.000267823	0.000139531	8.87162e-05	5.7271e-05	0	0	8.89805e-05	0.000330046	0.000591915	0.000816481	0.00106544	0.00140263	0.00170754	0.00180944	0.00169253	0.00147304	0.00135398	0.00145515	0.00167685	0.001905	0.00210805	0.00220205	0.00211455	0.00185632	0.00150555	0.00122292	0.00105221	0.000920954	0.000963305	0.00137798	0.00196482	0.0023056	0.00228913
583	MT	III	EPIPHYSES	0.134	0.0095	14.13	13.4	C1	0	0.00100173	0.00198985	0.00270946	0.00307535	0.00311259	0.00288346	0.00234787	0.00158171	0.000834176	0.000335103	0.000101676	3.72336e-05	2.64932e-05	0	0	0.00012977	0.000549533	0.0011748	0.00163323	0.0017766	0.00180183	0.00184138	0.00194394	0.00211166	0.00226506	0.00240199	0.00258976	0.00283696	0.00307915	0.00313302	0.00282243	0.00234286	0.00218335	0.00246277	0.00284029	0.00308677	0.00313778	0.00295679	0.00265766	0.00228048
584	MT	III	EPIPHYSES	0.0608	0.0035	17.51	6.08	C1	0	0.000164298	0.000146511	0.000127284	0.000195862	0.000249325	0.000137257	0	0	1.97918e-06	2.33903e-05	1.79925e-07	0	3.70104e-05	9.48922e-05	0.000239138	0.000552514	0.000940739	0.00122533	0.00147897	0.00186575	0.00227845	0.00245004	0.00225243	0.0018972	0.00172694	0.0017294	0.00163759	0.00137232	0.0011085	0.00110233	0.00143369	0.00184639	0.00206333	0.00217662	0.00246193	0.00293292	0.00333914	0.00353304	0.00361756	0.00366968
585	MT	III	EPIPHYSES	0.1003	0.0173	5.78	10.03	C1	0	0.000901259	0.00148206	0.00169631	0.00197537	0.00238117	0.00245211	0.00203624	0.00137337	0.00101151	0.00123656	0.00148537	0.00137412	0.00128807	0.00163483	0.00247775	0.00346111	0.00421906	0.00476601	0.00502563	0.00490501	0.0045806	0.00421082	0.00388209	0.00350222	0.00292648	0.00238819	0.00217107	0.00233996	0.00271335	0.00296217	0.00308424	0.00350157	0.00430705	0.00502107	0.00518707	0.00505565	0.00528287	0.00600121	0.00667347	0.00693596
586	MT	III	EPIPHYSES	0.0968	0.0262	3.7	9.68	C1	0	0.000224259	0.000663659	0.00139063	0.0021886	0.00268824	0.00290246	0.00288217	0.00271416	0.00229802	0.00162657	0.00103831	0.000720416	0.000614792	0.000648292	0.000739881	0.000875932	0.00091517	0.000649624	0.000266468	4.03646e-05	0	4.10105e-05	9.34952e-05	0.000239925	0.000615121	0.00111151	0.00164663	0.00212295	0.0024336	0.00268401	0.00281969	0.00267711	0.00243127	0.00229873	0.00240356	0.00282251	0.00341786	0.00403904	0.00467097	0.00511286
587	MT	III	EPIPHYSES	0.0747	0.0029	26.1	7.47	C1	0	0	0	0	0	5.2997e-05	0.000561696	0.0011735	0.00157621	0.00165084	0.00137576	0.000913927	0.000431186	9.48177e-05	0	0	7.19999e-05	0.00059898	0.00126729	0.00152892	0.0014084	0.00127202	0.00118827	0.000961759	0.000534795	0.000163351	0.000114215	0.000249667	0.000300756	0.000301372	0.000372651	0.000520361	0.000797859	0.00116333	0.00134276	0.00133689	0.00146946	0.00173542	0.00183842	0.00168834	0.00139765
588	MT	III	EPIPHYSES	0.0242	0.0009	27.23	2.42	C1	0	0.000315648	0.000703641	0.00111456	0.001461	0.0017215	0.00199488	0.00226111	0.00235041	0.00214459	0.00178405	0.00145217	0.00106155	0.000519792	6.32728e-05	0	0	0.000110796	0.000331901	0.000760732	0.00132566	0.00174303	0.00183377	0.00169744	0.00150811	0.00128296	0.000993349	0.00072021	0.000527296	0.000395984	0.000385725	0.000561704	0.000815759	0.000988872	0.00110755	0.00131719	0.00155835	0.00158463	0.00128785	0.000854976	0.000555334
589	MT	III	EPIPHYSES	0.1325	0.0329	4.03	13.25	C1	0	0	0	6.00203e-06	3.64923e-05	0	0.000167255	0.000651417	0.00109741	0.00130211	0.00128571	0.00110364	0.000845954	0.000650207	0.000649645	0.000889644	0.00126361	0.00173193	0.00241199	0.00322315	0.00379518	0.00380686	0.00331293	0.00270304	0.00219399	0.00171087	0.00117228	0.00066683	0.000430749	0.000577116	0.000866092	0.00107944	0.00124886	0.00141755	0.00157184	0.00167284	0.00162186	0.00146068	0.00127862	0.00102597	0.000720027
590	MT	III	EPIPHYSES	0.1762	0.056	3.15	17.62	C1	0	0.000106093	0.000101685	0.000105171	0.000173234	0.000229817	0.000153656	0	0	3.39693e-05	0.000247323	0.000455654	0.000564247	0.000751769	0.00107562	0.00129615	0.00134447	0.00133324	0.00130335	0.00122107	0.00102615	0.000829071	0.000832186	0.000972351	0.00111108	0.00131798	0.00166336	0.00206112	0.00235197	0.00241535	0.00228716	0.00207214	0.00175093	0.00134146	0.00104895	0.00102767	0.00123815	0.00153259	0.00176388	0.00192414	0.00205067
591	MT	III	EPIPHYSES	0.0939	0.0154	6.11	9.39	C1	0	0.000357651	0.000786259	0.00125142	0.00172662	0.00205345	0.00222905	0.00241827	0.00267271	0.00285834	0.00287483	0.00258742	0.00197819	0.00131163	0.00075329	0.000296012	7.8841e-06	0	0.000188138	0.000495971	0.000775135	0.00111594	0.00153486	0.00184055	0.00196848	0.00197743	0.0019828	0.00209568	0.00222648	0.00226626	0.00225873	0.00225836	0.00235548	0.00250276	0.00248663	0.00230206	0.00206804	0.00182184	0.00164086	0.00159176	0.00162866
592	MT	III	EPIPHYSES	0.0045	0.0005	8.42	0.45	C1	0	0.000654562	0.00139687	0.00213702	0.00285127	0.0033548	0.00355122	0.00359948	0.00363912	0.00377296	0.00400894	0.00437798	0.00510014	0.00607188	0.00689761	0.00732562	0.00727967	0.00713374	0.00720358	0.00730075	0.00722962	0.00719014	0.00738656	0.00783327	0.00817354	0.0080945	0.0078522	0.00793642	0.00825223	0.008499	0.0085487	0.00837832	0.00811157	0.00773693	0.00721054	0.00681145	0.00675183	0.00705038	0.00768696	0.00843862	0.00902917
593	MT	III	EPIPHYSES	0.0489	0.0092	5.33	4.89	C1	0	0.000380992	0.000814549	0.00126251	0.00164926	0.00203313	0.00234788	0.00242427	0.00232209	0.00213277	0.00186713	0.0017023	0.00177221	0.00192062	0.00199701	0.00206189	0.00227438	0.00281955	0.00361891	0.00424617	0.00457028	0.0049023	0.00525521	0.00523728	0.00469224	0.00389949	0.00328533	0.00290735	0.00258338	0.00244015	0.00274698	0.0033836	0.00395397	0.00412686	0.00400379	0.00379143	0.00338177	0.00277697	0.00221897	0.00176251	0.00139965
594	MT	III	EPIPHYSES	0.2196	0.0691	3.18	21.96	C1	0	0.000351101	0.000915094	0.00166044	0.00235203	0.00275474	0.00315602	0.00373793	0.00422307	0.00438494	0.00438193	0.00441405	0.0044261	0.00424174	0.00394628	0.0038035	0.0038177	0.00384336	0.00385756	0.00386818	0.00386732	0.00388296	0.00401973	0.00418374	0.00416497	0.004091	0.00424784	0.00458532	0.00486259	0.00490045	0.0047677	0.00472384	0.00492082	0.00530561	0.00578216	0.00620709	0.00645497	0.00660895	0.00669411	0.00656925	0.00627522
595	MT	III	DIAPHYSIS	0.0104	0.0028	3.7	1.04	C1	0	0	5.26722e-05	0.000201547	0.000315961	0.000259508	0.00010757	3.02967e-05	5.0662e-05	6.74376e-05	8.34954e-05	0.000223037	0.000553548	0.00103052	0.00147733	0.00171308	0.00178801	0.00181555	0.00172823	0.00152819	0.00139994	0.00139805	0.00142847	0.00152421	0.00173842	0.00191601	0.00185956	0.00154106	0.00115651	0.000998115	0.00106515	0.00117382	0.00136936	0.00176376	0.00223212	0.00256837	0.00263038	0.0023449	0.00179021	0.00121828	0.000822246
596	MT	III	EPIPHYSES	0.1806	0.0432	4.18	18.06	C1	0	6.95774e-05	0.000206093	0.000468568	0.000723125	0.000917942	0.00101919	0.00106142	0.00108349	0.00107245	0.00102615	0.000926579	0.000726964	0.000496399	0.000410507	0.000475766	0.000450334	0.00021689	0	0	7.59142e-05	7.19343e-05	2.47685e-05	6.03758e-05	0.000161482	0.000295697	0.000518443	0.000763502	0.000877564	0.000867106	0.000862407	0.00090953	0.000935781	0.000836072	0.000620481	0.000455273	0.000418904	0.000404127	0.000363439	0.000370976	0.000485038
597	MT	III	DIAPHYSIS	0.0244	0.0044	5.53	2.44	C1	0	0.000294984	0.00070827	0.00135314	0.00217438	0.00303004	0.00368495	0.00395914	0.00396877	0.00389021	0.00361878	0.00300751	0.00212164	0.0012838	0.00089622	0.00103777	0.0013894	0.00168438	0.00196431	0.00232311	0.00267043	0.00274172	0.00233622	0.00160736	0.000932991	0.000561904	0.00042025	0.000227691	0	8.29609e-05	0.000529429	0.000927142	0.000997197	0.000845707	0.000867725	0.00114785	0.00121934	0.000963892	0.000766515	0.000837287	0.00119342
598	MT	III	EPIPHYSES	0.0789	0.018	4.38	7.89	C1	0	0.000369665	0.000757321	0.00112555	0.00155494	0.00198217	0.0022439	0.00225881	0.00206072	0.00189286	0.00193871	0.00211624	0.00231969	0.00250873	0.00262583	0.00267456	0.00266212	0.00246475	0.00204288	0.00157998	0.00125669	0.00114351	0.00117785	0.00117261	0.00109109	0.00108729	0.00116121	0.00117972	0.0010759	0.00085838	0.000687637	0.000718378	0.000933333	0.00124183	0.00153666	0.00175737	0.00203997	0.00248879	0.00292753	0.00308708	0.00297894
599	MT	III	DIAPHYSIS	0.0389	0.0087	4.48	3.89	C1	0	5.73808e-06	0	1.43452e-06	0	0	0.000274996	0.000694162	0.00100215	0.00126639	0.00167193	0.00221087	0.00267523	0.00291149	0.00301219	0.00312509	0.0032301	0.00322536	0.00307502	0.00277693	0.00235044	0.00196197	0.00185395	0.00202925	0.00223324	0.0023282	0.00249131	0.00283588	0.00310298	0.00301935	0.00263016	0.00227325	0.00216954	0.00204359	0.00167018	0.00130036	0.00115002	0.00110799	0.000979884	0.000881188	0.00114614
600	MT	III	EPIPHYSES	0.0346	0.0064	5.37	3.46	C1	0	0.000110126	0.000320343	0.000574485	0.000792624	0.00109573	0.00136716	0.00142904	0.00128137	0.00103146	0.000798826	0.000596437	0.000353003	0.000124691	5.76773e-05	0.000180045	0.000320414	0.000287964	0.000165504	0.000168338	0.000287105	0.000351146	0.000281251	0.00014943	9.89782e-05	0.0001731	0.000244342	0.000202531	0.000176561	0.000347174	0.000664684	0.000973552	0.00116721	0.00121469	0.00125496	0.00135933	0.00137441	0.00128075	0.00122454	0.00122665	0.00120644
601	MT	III	DIAPHYSIS	0.0104	0.0023	4.51	1.04	C1	0	3.5852e-06	0	2.31245e-05	3.47764e-05	1.20104e-05	0	9.5056e-05	0.000320613	0.000445785	0.000431851	0.000505396	0.00066642	0.00069981	0.000531713	0.000323461	0.000280846	0.000390242	0.000495337	0.000558126	0.000656051	0.000788393	0.000869108	0.000889592	0.000898603	0.000914068	0.00095678	0.00102817	0.00113255	0.00133158	0.00161378	0.00181568	0.00181537	0.00168097	0.00155159	0.00149105	0.00143409	0.00135204	0.00135962	0.00148049	0.00161355
602	MT	III	DIAPHYSIS	0.0259	0.0078	3.32	2.59	C1	0	0.000581783	0.00091682	0.000976252	0.000871186	0.000761792	0.0005752	0.000262348	0	0	0.000184518	0.000540027	0.000867399	0.000953796	0.000755209	0.000363265	3.62543e-05	0	8.38787e-05	0.000172808	0.000449321	0.00117604	0.00226494	0.00323479	0.00380423	0.00414135	0.00431757	0.00421459	0.00382734	0.00329147	0.00282053	0.00243112	0.00196451	0.00148419	0.00113085	0.000888622	0.000656493	0.00037891	0.000235523	0.000354754	0.00051511
603	MT	III	DIAPHYSIS	0.0016	0.0003	5.04	0.16	C1	0	0	3.41234e-05	0.000229505	0.00047744	0.00060587	0.000577362	0.000595648	0.000689523	0.000603423	0.000263196	0	9.68735e-05	0.0005393	0.000987486	0.00126937	0.00150591	0.00173453	0.00170038	0.00132427	0.000940252	0.000803157	0.0008302	0.000873081	0.000896524	0.00108626	0.00157909	0.00206975	0.00220261	0.00208928	0.0021012	0.00234925	0.00246772	0.00220465	0.00190125	0.00195853	0.00227498	0.00245392	0.00235642	0.00223156	0.00222693
604	MT	III	DIAPHYSIS	0.0128	0.0026	4.99	1.28	C1	0	2.74669e-05	7.21317e-05	0.000203503	0.000401515	0.000593079	0.000745947	0.000836473	0.00091625	0.00107557	0.00129221	0.00149954	0.0017083	0.00194501	0.00226627	0.00270792	0.00300124	0.0028467	0.00241555	0.00199444	0.00166863	0.00137507	0.000930315	0.000464059	0.000318114	0.000412222	0.000509197	0.000586825	0.000645105	0.000634593	0.000571054	0.000593505	0.000768587	0.000931487	0.00091596	0.000798678	0.000879888	0.00125633	0.00161557	0.0017885	0.00198938
605	MT	III	DIAPHYSIS	0.0021	0.0005	4.04	0.21	C1	0	0	0	4.30874e-06	0	7.3571e-05	0.00027425	0.000585519	0.000881708	0.000996212	0.000951293	0.000839588	0.000699159	0.000593917	0.000530326	0.000391333	0.00024085	0.000327347	0.000580448	0.000641811	0.000492764	0.000439227	0.000574557	0.000684034	0.000549349	0.000278939	0.000235456	0.000436853	0.000596599	0.000713975	0.000850023	0.000874043	0.000892319	0.00112388	0.00142725	0.00156689	0.0014997	0.00132121	0.00121669	0.00113946	0.000881254
606	MT	III	DIAPHYSIS	0.0262	0.0056	4.69	2.62	C1	0	0.000257525	0.00028038	0.000118235	0	0	0	0	0	0.000140031	0.000496736	0.000818168	0.0011648	0.00166331	0.00210208	0.00233857	0.00257434	0.00292169	0.00312146	0.00288933	0.0023887	0.00210475	0.00212384	0.00200401	0.00149402	0.000951636	0.000934741	0.00143973	0.00195624	0.00217906	0.0022795	0.00258941	0.00291588	0.00275142	0.00218096	0.00168753	0.00154682	0.00167606	0.00176714	0.00173944	0.00170167
607	MT	III	DIAPHYSIS	0.0103	0.0021	4.86	1.03	C1	0	0	0	0	0	5.31702e-06	5.4365e-05	0.000248944	0.000498007	0.000676815	0.000818343	0.000911122	0.000984544	0.00110528	0.0012504	0.0014715	0.00179297	0.00207931	0.00228106	0.00242761	0.00241428	0.00217012	0.00181842	0.00142514	0.000973791	0.000602018	0.000395132	0.000336645	0.000466703	0.000693542	0.000914647	0.00117518	0.00141492	0.00154713	0.00160048	0.00163663	0.00172224	0.00182218	0.00189561	0.00207011	0.00238872
608	MT	III	DIAPHYSIS	0.0059	0.0011	5.51	0.59	C1	0	0.000346075	0.000769694	0.00118757	0.00159037	0.00224015	0.00284758	0.00314124	0.00306801	0.00274491	0.00234642	0.00191347	0.00143743	0.00106479	0.000940578	0.00106982	0.00130676	0.0014044	0.0013283	0.00121055	0.00104541	0.000779028	0.000394899	5.52859e-05	8.75959e-05	0.000547833	0.00115885	0.00157457	0.00176484	0.00208435	0.00256325	0.00277722	0.00253238	0.00202691	0.00151857	0.00110356	0.000736666	0.000346075	2.22579e-05	0	0.000312217
609	MT	III	DIAPHYSIS	0.0254	0.0066	3.86	2.54	C1	0	7.71449e-05	0.000165068	0.000296824	0.000500435	0.000760094	0.00101041	0.00118384	0.00126817	0.00130292	0.00130534	0.00124811	0.00116286	0.00111498	0.00109296	0.00102208	0.000849171	0.000755299	0.00096897	0.00133929	0.00162984	0.00184998	0.00213335	0.00257337	0.00291854	0.00281461	0.00242828	0.00216052	0.00207024	0.00197277	0.00178261	0.00164491	0.00174074	0.00201046	0.00222125	0.00227181	0.00229219	0.00236646	0.00237462	0.00223333	0.00202017
610	MT	III	DIAPHYSIS	0.0161	0.0045	3.58	1.61	C1	0	8.37504e-05	0.000179791	0.000328604	0.00052224	0.000883595	0.00136857	0.0017921	0.00198284	0.00193574	0.00180912	0.00195143	0.00237857	0.00258449	0.00245064	0.00247294	0.00301503	0.00381809	0.00414186	0.00369498	0.00314544	0.00312003	0.00330355	0.00304752	0.0023628	0.00180603	0.00174303	0.00201257	0.00224019	0.00238611	0.00260722	0.00286808	0.00313907	0.0035185	0.00400854	0.00448845	0.0048939	0.00521116	0.00535997	0.00524564	0.0048219
611	MT	III	DIAPHYSIS	0.0049	0.0003	15.72	0.49	C1	0	0.000394187	0.00050684	0.000435633	0.000484365	0.000588399	0.00055023	0.000375602	0.000272076	0.000486713	0.000984321	0.00132752	0.00128504	0.00118367	0.00141913	0.00198856	0.00258169	0.00300604	0.00334923	0.00361199	0.00360542	0.00322036	0.00252935	0.00180386	0.00133764	0.00124345	0.00157875	0.00219127	0.0026149	0.00267943	0.00261541	0.00248818	0.00220223	0.00174176	0.00125113	0.00109374	0.00140246	0.00182178	0.00203857	0.00212968	0.00236802
612	MT	III	DIAPHYSIS	0.0276	0.0055	5.01	2.76	C1	0	0	0	0	0.000109408	0.000197228	0.000319589	0.000658551	0.00114935	0.00155164	0.00176107	0.00189926	0.00208495	0.00224041	0.00223756	0.00214908	0.00217069	0.00235422	0.00257301	0.00263924	0.00246441	0.00227734	0.00232918	0.00242131	0.00224432	0.00186655	0.00158162	0.00162266	0.00190765	0.00210917	0.00213295	0.0020826	0.00195814	0.00174229	0.00148254	0.00129259	0.00117028	0.000998326	0.00086019	0.00096456	0.00130352
613	MT	II	DIAPHYSIS	0.0076	0.0013	6.05	0.76	C1	0	0.00069919	0.00125654	0.0012487	0.000920803	0.00132322	0.00171253	0.00134391	0.000559206	0	0	0.000234555	0.000664052	0.00153726	0.00285418	0.0041631	0.00511996	0.00560474	0.00559635	0.00525917	0.00493072	0.00492232	0.00520416	0.00521104	0.00470801	0.00442321	0.00485852	0.00564736	0.00617287	0.0063405	0.00700495	0.00866884	0.0103713	0.0112838	0.0115067	0.0113266	0.0111458	0.011224	0.0114702	0.0119863	0.0126951
614	MT	II	EPIPHYSES	0.2428	0.0608	3.99	24.28	C1	0	0.000125603	0.000397387	0.000649007	0.000830058	0.00116521	0.0014838	0.00160436	0.00156506	0.00142207	0.00130572	0.00127506	0.00113783	0.000896186	0.000784877	0.000848552	0.00102384	0.00123874	0.00140035	0.00154899	0.00175021	0.00192406	0.00195101	0.00187642	0.00184721	0.00183527	0.00170668	0.00151904	0.00141781	0.00145485	0.00166254	0.00205242	0.00250279	0.00289555	0.00317669	0.00332102	0.00333644	0.00312	0.00263208	0.00221617	0.00216463
615	MT	II	DIAPHYSIS	0.0235	0.0041	5.7	2.35	C1	0	0.000581345	0.00127953	0.0020917	0.00292321	0.0036766	0.00418769	0.00439629	0.00453392	0.00481492	0.00515684	0.00545504	0.0056493	0.00564572	0.00541131	0.00479699	0.00373824	0.00257555	0.00161931	0.000857323	0.00025734	0	0.000120515	0.000666107	0.00126403	0.00175012	0.00212153	0.00256103	0.00325931	0.00394898	0.00427451	0.00423374	0.00407469	0.00416366	0.00443256	0.00437028	0.00403347	0.00390237	0.00398418	0.00408606	0.00415711
616	MT	II	DIAPHYSIS	0.0046	0.0014	3.38	0.46	C1	0	0.000426901	0.000840878	0.00146308	0.00221095	0.00282238	0.00294484	0.00294954	0.00333407	0.00388519	0.00429486	0.00461765	0.00492895	0.00507294	0.00489526	0.00467234	0.00480198	0.00517503	0.00546335	0.00558509	0.00552875	0.00540205	0.00530479	0.00486862	0.00391546	0.00298456	0.00249525	0.00232547	0.00208747	0.00159529	0.00122015	0.00101949	0.000571115	5.81122e-05	0.000128152	0.000970793	0.00211285	0.0030474	0.00382471	0.00444978	0.00476252
617	MT	II	DIAPHYSIS	0.0091	0.0025	3.59	0.91	C1	0	0	0	0	0.000127783	0.000679835	0.00173769	0.0028843	0.0036088	0.00398191	0.00420566	0.00416821	0.00379885	0.00308603	0.00227147	0.00188262	0.00196062	0.00219014	0.00243265	0.00250631	0.0023094	0.00197611	0.00165437	0.0015325	0.00159823	0.00156943	0.00156806	0.00202848	0.0028006	0.00333534	0.00338952	0.00314715	0.0031465	0.00365742	0.00418639	0.00433581	0.00415766	0.0037147	0.00324865	0.00279126	0.00197814
618	MT	II	DIAPHYSIS	0.0199	0.0069	2.89	1.99	C1	0	0.00010118	0.00021171	0.000312171	0.000252949	6.42563e-05	0	0.000359294	0.00106528	0.00172596	0.00232909	0.00316527	0.00437189	0.00571733	0.00665421	0.0070171	0.00714766	0.00727534	0.00721098	0.00645538	0.00498193	0.00365881	0.00319596	0.00335098	0.00343334	0.00312874	0.00275004	0.00275401	0.00295794	0.00280078	0.00250984	0.00270874	0.00338883	0.00437031	0.0052777	0.00556003	0.00548919	0.00551042	0.0054403	0.00519036	0.00481958
619	MT	II	DIAPHYSIS	0.0317	0.0084	3.77	3.17	C1	0	0.00069114	0.00152805	0.00233015	0.0031939	0.00395538	0.0042404	0.00381976	0.00312208	0.00272393	0.00273553	0.00267316	0.00217492	0.00172237	0.00188845	0.00251504	0.00309377	0.00341649	0.00354558	0.00358329	0.00375807	0.00403583	0.00408731	0.00396982	0.00378706	0.00342227	0.00308431	0.0030582	0.00326923	0.00347665	0.00365722	0.00411484	0.00495248	0.00575748	0.00622452	0.00661469	0.00712598	0.00742912	0.00726376	0.00687431	0.00665311
620	MT	II	EPIPHYSES	0.0745	0.0152	4.91	7.45	C1	0	0	0.000160241	0.000684403	0.00130906	0.00160783	0.00173864	0.00195559	0.00229887	0.00237154	0.00187571	0.00114661	0.000710359	0.000678231	0.000868619	0.00111571	0.00132476	0.00160272	0.00202137	0.00233952	0.00240214	0.00217119	0.00165168	0.00114221	0.000827992	0.000683888	0.0006776	0.000781135	0.00108924	0.00167657	0.00223806	0.00256052	0.00277818	0.00299513	0.00311446	0.00301486	0.00277241	0.00270511	0.0027663	0.00260425	0.00234458
621	MT	II	DIAPHYSIS	0.0428	0.0102	4.18	4.28	C1	0	0.000123779	0.000258386	0.000462298	0.000771611	0.00107009	0.00130505	0.00150102	0.0017172	0.00200847	0.0023019	0.00245383	0.00239785	0.00227618	0.00237758	0.00277063	0.00320845	0.00346723	0.00363937	0.00385772	0.00391292	0.00356528	0.00288556	0.00220079	0.001812	0.00161019	0.00147119	0.00156898	0.00186385	0.00213057	0.00222114	0.00204605	0.00178215	0.00164532	0.00158645	0.00151026	0.00141457	0.00143223	0.00172349	0.00214037	0.00236594
622	MT	II	EPIPHYSES	0.0833	0.0144	5.8	8.33	C1	0	0.000235537	0.000387392	0.000473599	0.000585777	0.000998779	0.00124947	0.00104062	0.000557643	0.000156183	0	0	0.000129913	0.000476967	0.000909868	0.00118839	0.00128872	0.00128013	0.00127009	0.00124057	0.00114036	0.00134458	0.0019838	0.00265909	0.00322617	0.00368071	0.00406672	0.00447293	0.00459563	0.00429992	0.00381448	0.00310684	0.00231697	0.00193325	0.0020545	0.00242464	0.00283374	0.00338278	0.00429253	0.00518496	0.00544906
623	MT	II	EPIPHYSES	0.1203	0.0072	16.76	12.03	C1	0	0.000148475	0.000136999	0.000109025	0.000139868	7.10099e-05	0	0	0.000293026	0.000979833	0.00170107	0.00216265	0.00245353	0.00273938	0.00299367	0.00303494	0.00274123	0.00223307	0.00172992	0.00138386	0.00125011	0.00125407	0.00126449	0.00130073	0.0014417	0.00169886	0.00202847	0.00238102	0.00272856	0.00308973	0.00350684	0.00399425	0.00444723	0.0046549	0.00445731	0.00398213	0.0034589	0.00284817	0.0021657	0.00169412	0.00156323
624	MT	II	EPIPHYSES	0.1368	0.0366	3.74	13.68	C1	0	0	3.09495e-05	0.000101643	0.000179562	0.000228577	0.000425728	0.000784021	0.00113798	0.00139294	0.00159515	0.0017988	0.00208411	0.00245108	0.00273638	0.00288295	0.00292185	0.00282056	0.00255524	0.0020977	0.0015773	0.00139652	0.00165076	0.00215574	0.00282115	0.00348583	0.00395757	0.00432381	0.0045571	0.00446303	0.00402212	0.00339115	0.00286641	0.00271382	0.00275633	0.0026984	0.00256459	0.00247053	0.00247835	0.00257795	0.00267538
625	MT	II	EPIPHYSES	0.1096	0.0057	19.2	10.96	C1	0	0.000440992	0.00112706	0.00186919	0.00244529	0.0031098	0.00378005	0.00411468	0.00383194	0.00299078	0.00203822	0.00145579	0.00113784	0.000674712	0.000161994	0	0	7.86972e-05	0	2.92644e-05	0.000396316	0.000742526	0.000817068	0.000893766	0.00123782	0.00177951	0.0023593	0.00301311	0.00379701	0.00451694	0.00484302	0.00466027	0.0041807	0.00352002	0.00267103	0.00187092	0.00129073	0.000952744	0.00105675	0.00175656	0.00296377
626	MT	II	EPIPHYSES	0.0422	0.0018	23.72	4.22	C1	0	0.000548903	0.00112159	0.00177502	0.00246305	0.00293842	0.00308581	0.00303425	0.00297331	0.00285759	0.00257751	0.00221598	0.00200294	0.0021251	0.00241954	0.00258927	0.00259538	0.00248542	0.00227094	0.00190941	0.00128909	0.00057506	0.000144325	3.50903e-05	0.000171666	0.000512963	0.00087012	0.00120565	0.00159957	0.00190843	0.00204068	0.00197181	0.00172922	0.00152267	0.00143578	0.00131718	0.00107819	0.000882452	0.000967847	0.00125796	0.00145149
627	MT	II	EPIPHYSES	0.4666	0.0121	38.42	46.66	C2	0	0.00093855	0.0018434	0.00259982	0.00332541	0.00380075	0.003767	0.00331808	0.0026942	0.00202944	0.00139194	0.000704961	0.000115499	0	0	6.74063e-05	0.000390796	0.00106338	0.00186361	0.00254408	0.00287966	0.00289974	0.00283665	0.00265022	0.00231035	0.00209668	0.00224224	0.0026739	0.00301378	0.00293348	0.00259289	0.00250398	0.00288473	0.0032576	0.00322247	0.00320168	0.00374592	0.00467879	0.00523809	0.0049355	0.00419122
628	MT	II	DIAPHYSIS	0.0349	0.0016	21.19	3.49	C1	0	0.000160703	0.000227376	0.000240217	0.00031335	0.000354184	0.000341902	0.000226977	3.66865e-05	0	0.000112524	0.000267396	0.000374896	0.000491008	0.000811688	0.00133622	0.00175882	0.00198762	0.00212958	0.00220549	0.0021759	0.00198983	0.00177648	0.00173683	0.00181849	0.00180684	0.00155258	0.00123874	0.0012314	0.0015047	0.00172992	0.00179004	0.00180423	0.00182775	0.00176657	0.00150872	0.00107286	0.000616189	0.000241341	0	4.20302e-05
629	MT	II	EPIPHYSES	0.2624	0.0034	77.3	26.24	C1	0	0.000908584	0.00182221	0.0029448	0.00413079	0.00507756	0.00544862	0.00545005	0.00532898	0.00506452	0.00463361	0.00438861	0.00440949	0.00415224	0.00345329	0.00275146	0.00229462	0.00207556	0.00196746	0.00186584	0.00200345	0.00240189	0.00268792	0.00279527	0.00279164	0.00256033	0.00212943	0.00167186	0.00136201	0.00121716	0.00102188	0.000711306	0.000455495	0.000309206	0.000336567	0.000597384	0.00103906	0.001676	0.00245272	0.0031329	0.00363942
630	MT	II	DIAPHYSIS	0.0436	0.0014	31.59	4.36	C1	0	0.000235913	0.000406507	0.000535469	0.000672327	0.000723769	0.000636677	0.000335685	4.8331e-05	0	3.12237e-05	0	0	0.000210879	0.000695236	0.00107551	0.00118159	0.00130132	0.00156172	0.00172882	0.00166335	0.001534	0.00151662	0.00156958	0.00162829	0.00173796	0.00191295	0.00202191	0.00189184	0.00158088	0.0013008	0.00105445	0.000736316	0.00043326	0.000280221	0.00028366	0.000462956	0.000859025	0.00134553	0.00171648	0.00185127
631	MT	II	EPIPHYSES	0.0605	0.0008	78.35	6.05	C1	0	0.000903699	0.00171543	0.00246106	0.00313124	0.00360743	0.00358211	0.0030991	0.0022978	0.00142393	0.000756981	0.000460783	0.000488629	0.000561022	0.000649222	0.00103776	0.00164399	0.00198942	0.00191021	0.00170095	0.00153839	0.0013162	0.000969705	0.0006771	0.000646747	0.000722014	0.00072112	0.000748966	0.000809862	0.000831242	0.000764246	0.00053415	0.000312676	0.000292382	0.000356153	0.000401243	0.000465014	0.000567584	0.000692428	0.000729614	0.000558435
632	MT	II	DIAPHYSIS	0.0024	0.0003	7.41	0.24	C1	0	0.000439073	0.000695368	0.000764567	0.000826569	0.00101738	0.00107219	0.000796697	0.000403911	0.000279537	0.000579008	0.00105622	0.00140031	0.00157313	0.00169126	0.00173743	0.00171956	0.00170744	0.00156652	0.00120899	0.00088025	0.000958804	0.00158785	0.00234067	0.00274304	0.00295472	0.00344417	0.00412287	0.00437341	0.00405186	0.00371809	0.00367215	0.0036737	0.00346873	0.00319181	0.00319336	0.00339784	0.00337493	0.00311528	0.00297363	0.00298742
633	MT	II	EPIPHYSES	0.6198	0.0339	18.27	61.98	C2	0	0	0.000143988	0.000589254	0.000801878	0.000925636	0.001178	0.00175042	0.00252225	0.00315175	0.00357462	0.00378725	0.0036538	0.00331805	0.00295269	0.00236046	0.00136363	0.000309735	0	0.000410238	0.00104734	0.00128707	0.00143866	0.00190236	0.00260232	0.00324881	0.00361425	0.00363651	0.00342469	0.00317457	0.00283198	0.00208912	0.00103343	0.000212547	0	0.000157872	0.000424118	0.000745272	0.00129618	0.00195112	0.00250347
634	MT	II	DIAPHYSIS	0.0795	0.0013	60.15	7.95	C1	0	0.000859819	0.00175327	0.00279146	0.00401533	0.00508642	0.00617579	0.00751297	0.00907605	0.0108372	0.0127834	0.0148362	0.0169322	0.0189208	0.0206783	0.0221741	0.0232993	0.0240948	0.0247353	0.0255659	0.0264615	0.0271072	0.0274414	0.0276506	0.0278517	0.0280178	0.0277993	0.0272643	0.0267812	0.0266958	0.0270929	0.0276625	0.0280413	0.028192	0.0283047	0.0284481	0.0284431	0.0281552	0.027743	0.0274968	0.0274735
635	MT	II	EPIPHYSES	0.1487	0.0043	34.7	14.87	C1	0	0.000580392	0.00114265	0.00158012	0.0018558	0.00169837	0.00128774	0.000839392	0.000395392	3.8451e-05	0	0.000136559	0.000498021	0.000921874	0.00135371	0.00172605	0.00187204	0.00164658	0.00122161	0.000896036	0.000646635	0.000323959	3.24796e-05	0	0.000176453	0.000368142	0.000400948	0.000358304	0.000436091	0.000776505	0.00129757	0.00175261	0.00210028	0.00248204	0.00289138	0.00319842	0.00335819	0.00346137	0.00362041	0.00385055	0.00407996
636	MT	II	DIAPHYSIS	0.068	0.0057	11.85	6.8	C1	0	0	0	7.27133e-05	1.51186e-05	0	0.000206145	0.000755699	0.0014298	0.001862	0.00214734	0.00271129	0.00336884	0.00374417	0.00429084	0.00548977	0.00689893	0.00773502	0.00762223	0.00699757	0.00647659	0.00574322	0.00446702	0.00334417	0.00309532	0.00361535	0.00436289	0.00492612	0.00518698	0.00496764	0.00417308	0.00332597	0.00298136	0.00290889	0.00265284	0.00224776	0.00207018	0.002344	0.00271501	0.00274333	0.00271334
637	MT	II	DIAPHYSIS	0.0061	0.0009	6.98	0.61	C1	0	0	0	0	0.000116291	0.000252745	0.000435283	0.000697749	0.000958054	0.00102322	0.000807559	0.000434203	0.000130693	0	0	7.31291e-05	0.000300353	0.000675912	0.00103275	0.00115628	0.00107028	0.00098643	0.000994753	0.000988674	0.000906268	0.000859865	0.000907072	0.00097444	0.00101517	0.00100189	0.000889957	0.00069594	0.000542967	0.000575772	0.00074323	0.00082284	0.000786518	0.000836605	0.00100262	0.00105415	0.000867334
638	MT	II	EPIPHYSES	0.2498	0.0288	8.67	24.98	C1	0	0.000389136	0.000887399	0.00148259	0.00208998	0.00253655	0.00270815	0.00277062	0.00274119	0.00243105	0.00191701	0.00145322	0.00105621	0.000639087	0.000336841	0.000328952	0.000628345	0.00102825	0.00121062	0.00113596	0.00101105	0.000933516	0.000852397	0.000650663	0.000341955	0.00018258	0.000446075	0.00114106	0.0019107	0.00239389	0.00266815	0.00298262	0.00332294	0.00346941	0.00317865	0.00246071	0.00171549	0.00127612	0.00112967	0.000986804	0.000650096
639	MC	II	DIAPHYSIS	0.0434	0.0022	19.43	4.34	C1	0	0.00010091	0.000209714	0.000329281	0.000367764	0.000368936	0.000476304	0.000651122	0.000822352	0.00099717	0.00115835	0.00130304	0.00141543	0.00139148	0.00123264	0.00115919	0.00129741	0.0015404	0.0018128	0.00211606	0.00243869	0.00272401	0.002873	0.00289641	0.0028818	0.00280691	0.00265668	0.00255596	0.00260521	0.00263508	0.00237506	0.00195503	0.00171941	0.00163304	0.00141967	0.00108431	0.000926186	0.00113473	0.00147387	0.00165514	0.00173165
640	MC	II	EPIPHYSES	0.5017	0.0401	12.5	50.17	C2	0	0.000187274	0.000396828	0.000526608	0.000652075	0.000813476	0.000936069	0.00096092	0.000826223	0.000572942	0.000364938	0.000243177	0.000171724	0.000199449	0.000357976	0.000643711	0.00102431	0.00138479	0.00161303	0.00164363	0.00146653	0.00116294	0.000891693	0.000702375	0.000546836	0.00049335	0.000763273	0.00128977	0.00173505	0.00194532	0.00208085	0.00229472	0.00243887	0.00230058	0.0020279	0.00188529	0.00191661	0.00200255	0.00201231	0.00194158	0.00182628
641	MC	II	DIAPHYSIS	0.134	0.0037	36.55	13.4	C1	0	0	0	0.000150513	0.000324752	0.000485331	0.000785397	0.00120338	0.00137115	0.00108379	0.000544769	0.000121512	1.82149e-05	4.93719e-05	0	0	0.000225082	0.000648611	0.0010743	0.00138135	0.00149283	0.00132892	0.00111541	0.00110178	0.00113849	0.00105799	0.000853823	0.000624492	0.000590012	0.000655475	0.000561317	0.000462127	0.000544845	0.000663514	0.000729696	0.000833985	0.00102887	0.00121872	0.00128203	0.00123173	0.00115483
642	MC	II	EPIPHYSES	0.3307	0.0131	25.17	33.07	C1	0	0	0.000123112	0.000227587	5.75239e-05	0	0.000160708	0.000545778	0.00115879	0.00186499	0.00250309	0.00315625	0.00377285	0.00404036	0.00380037	0.00304429	0.00211544	0.00137871	0.000654159	3.56971e-05	0	0.000338885	0.000795327	0.000829568	0.000550564	0.000636416	0.00107637	0.00122817	0.000897554	0.000543286	0.000555306	0.000578078	0.000230978	0	0.000590464	0.00181961	0.00283227	0.00338976	0.00405764	0.00499074	0.00571166
643	MC	V	EPIPHYSES	0.1769	0.0055	32.21	17.69	C1	0	9.47078e-05	0.000187976	0.000289884	0.000437152	0.000557061	0.000547366	0.000382148	0.00018237	0.000171955	0.000355945	0.000471533	0.00052304	0.00073295	0.00109406	0.00144078	0.00160101	0.00150275	0.00123313	0.000891508	0.000598848	0.000504911	0.000580899	0.000577684	0.000411026	0.000430132	0.000833727	0.0012294	0.00126291	0.00109553	0.00105487	0.00115246	0.00108661	0.000770906	0.000474645	0.000343268	0.000232051	8.98734e-05	1.39375e-05	2.29634e-05	6.79901e-05
644	MC	V	DIAPHYSIS	0.0021	0	314.2	0.21	C3	0	0.000587932	0.00120853	0.0019903	0.00313288	0.00450125	0.00582024	0.00697081	0.0080633	0.00919427	0.0102367	0.0109894	0.0115483	0.0121478	0.0128011	0.0134696	0.0141708	0.0148313	0.0153888	0.0158192	0.0163606	0.017019	0.0175321	0.0178493	0.0182281	0.0187732	0.0193198	0.0194133	0.0190858	0.0188134	0.0187872	0.0189039	0.0191202	0.0193567	0.0195541	0.0197928	0.0200795	0.0202442	0.0201083	0.019682	0.0191926
645	MC	V	EPIPHYSES	0.3396	0.0124	27.28	33.96	C1	0	0	0	0.000126431	0.000336287	0.000362753	0.000264082	0.000275445	0.00049465	0.000793684	0.000909327	0.000776136	0.000629999	0.000591019	0.00053478	0.00034765	0.000101548	0	3.97649e-05	0.000144256	0.000250185	0.000362587	0.000440468	0.000444274	0.000399176	0.00039651	0.000457131	0.000471005	0.00040649	0.000388001	0.000491054	0.00060849	0.000644659	0.000718225	0.000907579	0.00113649	0.0014481	0.00181581	0.00203321	0.00212116	0.00226521
646	MC	V	DIAPHYSIS	0.0032	0	314.2	0.32	C3	0	0.00029724	0.000450299	0.000429766	0.000464466	0.000532881	0.000472894	0.000222101	0	0.000102204	0.000537963	0.000859668	0.000873641	0.000924198	0.00132337	0.00192627	0.00241439	0.00271386	0.00291577	0.00308899	0.00324858	0.00332353	0.0032794	0.00313843	0.00298885	0.00307241	0.00343787	0.00375455	0.00379148	0.00370359	0.0037893	0.00401417	0.00392771	0.00331045	0.00261642	0.00234347	0.00235529	0.00223154	0.00200019	0.00197471	0.00223616
647	MC	V	EPIPHYSES	0.2128	0.0111	19.13	21.28	C1	0	0.000425002	0.000784701	0.00107838	0.0013778	0.00159254	0.00161856	0.00149746	0.00144669	0.0015093	0.00151378	0.00141421	0.00134622	0.00136434	0.00130926	0.00110421	0.000935746	0.000893586	0.000903093	0.000948481	0.00101181	0.00110169	0.00120592	0.00128288	0.00151198	0.00192765	0.00216823	0.00211674	0.00201215	0.00197286	0.00202901	0.00202632	0.00187795	0.00180924	0.00194146	0.00211817	0.0022346	0.00223334	0.0021962	0.0021806	0.0020839
648	MC	V	DIAPHYSIS	0.0143	0.0007	21.97	1.43	C1	0	7.90736e-05	6.11023e-05	0	0	3.44449e-05	0.00020044	0.00040022	0.000580592	0.000783967	0.000948523	0.000977936	0.000954873	0.000867114	0.000583108	0.000218591	0	0	1.62183e-05	8.99446e-05	0.000227649	0.000476775	0.000717274	0.000835569	0.000897794	0.000960019	0.000949639	0.000907631	0.00099214	0.00118735	0.00130493	0.00122338	0.00101748	0.000824509	0.000641606	0.000426354	0.000282269	0.000330835	0.000482197	0.000570301	0.000592989
649	MC	V	EPIPHYSES	0.2839	0.0113	25.23	28.39	C1	0	0	0	2.38916e-05	0.000144241	0.000125662	0.000104924	0.000269903	0.000606202	0.000912988	0.00104845	0.00104283	0.00100698	0.000980481	0.00092807	0.000845426	0.000736869	0.000587281	0.000423296	0.000314738	0.000279604	0.000235111	0.000112877	0	0	7.26599e-05	0.000152518	0.000195665	0.000189864	0.000255325	0.000535297	0.000946278	0.00130903	0.00156597	0.00176316	0.00193372	0.00199918	0.00183645	0.00151968	0.00129289	0.00121151
650	MC	V	DIAPHYSIS	0.0078	0.0008	9.89	0.78	C1	0	5.92992e-05	0.000198397	0.000277825	0.000252294	0.000200882	0.000270246	0.000366928	0.000321267	0.000163458	0.000119235	0.000279181	0.00046932	0.000553062	0.000612361	0.000729891	0.000863238	0.000936915	0.000853152	0.00063208	0.000449109	0.000350968	0.000280146	0.000239518	0.000219019	0.000266815	0.000472771	0.00074846	0.000943631	0.00102594	0.00100184	0.000873508	0.00071426	0.000605336	0.000515104	0.000428466	0.000417313	0.000501773	0.000682567	0.000920154	0.00109735
651	MC	V	EPIPHYSES	0.0028	0.0003	10.13	0.28	C1	0	0.000106924	0.000175686	0.000186846	0.000164166	7.23625e-05	0	3.96014e-06	5.97621e-05	4.86017e-05	0	1.20154e-05	0.000168756	0.000369418	0.000511038	0.000669218	0.000929642	0.00129807	0.00167154	0.00182612	0.00167541	0.00137781	0.0010831	0.000799183	0.000483587	0.000166551	0	0.000108866	0.000368217	0.000600208	0.000870359	0.00115995	0.00134514	0.00150369	0.0016752	0.00181718	0.00197429	0.00211988	0.00220858	0.00221809	0.0020555
652	MC	V	DIAPHYSIS	0	0	314.2	0	C3	0	0	3.6079e-05	4.55923e-05	6.28241e-06	0	0	0	3.30389e-05	0.000122799	0.000307334	0.000595977	0.000934879	0.00123573	0.00139585	0.00138653	0.00130469	0.00129537	0.00133487	0.00126523	0.00111519	0.00107427	0.00126024	0.00160417	0.00188348	0.0020235	0.00218793	0.00247657	0.00277886	0.00288585	0.00269703	0.00235671	0.00205661	0.00187712	0.00184123	0.00187714	0.00192957	0.00205451	0.00222827	0.00236183	0.00237261
653	MC	V	EPIPHYSES	0.0827	0.0044	18.92	8.27	C1	0	0.000339077	0.000547487	0.00066041	0.000748205	0.000708923	0.000591384	0.000445846	0.000392923	0.000505846	0.00073723	0.00109928	0.0015561	0.00191672	0.00202461	0.00193005	0.00184195	0.00173877	0.00138215	0.000805128	0.000274051	0	2.19164e-06	0.000102024	0.000204729	0.000510612	0.00107639	0.00167951	0.00211175	0.00225251	0.00213911	0.00199986	0.00192021	0.00174435	0.00140623	0.00102002	0.000704874	0.000498861	0.000303617	5.45263e-05	0
654	MC	V	DIAPHYSIS	0	0	314.2	0	C3	0	0	0	5.69459e-05	0.000137604	0.00013994	0.000168143	0.00033431	0.000554369	0.000649399	0.000560477	0.000373112	0.000203712	7.52692e-05	0	3.32396e-05	0.000198694	0.000429538	0.000656789	0.000804998	0.000939555	0.00109854	0.00113466	0.00101844	0.000877065	0.000836292	0.000947137	0.00107954	0.00109769	0.00107416	0.00111171	0.00120315	0.00134705	0.00154556	0.00172395	0.00184701	0.00197582	0.00211397	0.00216014	0.00203673	0.00182207
655	MC	V	EPIPHYSES	0.0506	0.0027	18.89	5.06	C1	0	0.00026364	0.000402454	0.000463791	0.000440476	0.000224184	0	0	0	0	0	0.000166207	0.000512479	0.000893902	0.00130976	0.00179018	0.00237248	0.00294472	0.00321208	0.0030856	0.00272165	0.00229099	0.00195216	0.0017855	0.00170779	0.0016552	0.00181065	0.00226094	0.0026976	0.00291331	0.00298482	0.00293581	0.00273113	0.00235786	0.00192935	0.0016845	0.00160536	0.00147815	0.00129212	0.0012467	0.00143802
656	MC	V	DIAPHYSIS	0.003	0	314.2	0.3	C3	0	5.69214e-05	0.00016622	0.000215966	0.000154501	2.70257e-05	0	0.00015523	0.000416649	0.000588381	0.000740741	0.00101508	0.00135685	0.00160321	0.00162355	0.00142936	0.00123445	0.001206	0.0012206	0.00117134	0.00117733	0.00127373	0.00137873	0.00143997	0.00142157	0.00138379	0.00141705	0.0014668	0.00148069	0.00153045	0.00164263	0.0017505	0.00185192	0.00201719	0.00225494	0.00245608	0.00257257	0.00277802	0.00319299	0.00361656	0.00375816
657	MC	V	EPIPHYSES	0.4999	0.0274	18.24	49.99	C2	0	5.46612e-05	2.15768e-06	0	0.000160416	0.000546669	0.00101204	0.00134003	0.00161409	0.00206579	0.00261027	0.00298501	0.00312529	0.0030908	0.00299733	0.00298009	0.00304629	0.0030456	0.00276513	0.00219409	0.00157919	0.00113833	0.000911801	0.000785965	0.00068746	0.000735676	0.00109676	0.00185629	0.0027237	0.00310995	0.00292298	0.00274249	0.00292304	0.00306979	0.0027512	0.00227007	0.00216006	0.00243627	0.00266717	0.00252982	0.00218678
658	MC	V	DIAPHYSIS	0.0028	0.0002	14.44	0.28	C1	0	0	0	0	0	0	4.4879e-05	0.000275018	0.000677493	0.00112592	0.00147885	0.00182819	0.00234196	0.00287154	0.00317133	0.00325139	0.00322805	0.00312214	0.00289631	0.00253117	0.00208705	0.00166591	0.00131298	0.00111587	0.00115716	0.00131621	0.00154204	0.001956	0.00245183	0.00279542	0.00296596	0.00309198	0.00323882	0.00330022	0.00316845	0.00293113	0.00272038	0.00251681	0.00222707	0.00189497	0.0016598
659	MC	V	EPIPHYSES	0.1282	0	314.2	12.82	C3	0	0.000324177	0.000604526	0.000792909	0.000931717	0.0010655	0.001177	0.0011678	0.000967483	0.000754952	0.000674622	0.000740144	0.000863864	0.00081874	0.000584654	0.000361345	0.000263053	0.000297681	0.000315064	0.000194499	0.00013285	0.000334166	0.000699296	0.000963838	0.000975474	0.000821859	0.000648844	0.000524686	0.00043789	0.000322354	0.00019173	0.000184686	0.000406837	0.000690779	0.000726843	0.000542333	0.000424642	0.000459269	0.000491741	0.000341718	7.45822e-05
660	MC	V	DIAPHYSIS	0.0018	0.0002	8.99	0.18	C1	0	0.000131461	0.000153816	0.000134537	0.000129615	0.000101723	5.87576e-05	0	0	0.000181304	0.000472432	0.000774328	0.000973577	0.000983325	0.000880378	0.000778149	0.000674483	0.000547848	0.000438441	0.000398661	0.000482343	0.00065288	0.000758814	0.000758513	0.000685714	0.000529649	0.000399425	0.000414915	0.000531617	0.000684209	0.000833211	0.00099011	0.00116352	0.00120341	0.00102366	0.000797252	0.00066631	0.000627965	0.000639867	0.000672585	0.000794311
661	MC	V	EPIPHYSES	0.4066	0.016	25.39	40.66	C2	0	3.2243e-05	0.000116125	0.000266706	0.00041944	0.000516231	0.000486794	0.000407154	0.00034616	0.000291621	0.000214132	0.00015529	0.000229848	0.000489445	0.000825065	0.00105454	0.00114488	0.00127036	0.00149911	0.00165471	0.0016303	0.00157935	0.00170985	0.00200458	0.00222474	0.00222112	0.0021551	0.00219524	0.00219807	0.00196782	0.00153316	0.00110066	0.000849606	0.000723347	0.000601391	0.000499517	0.000475101	0.00054679	0.000629237	0.00060769	0.000511553
662	MC	V	DIAPHYSIS	0.18	0	314.2	18	C3	0	0.000156011	0.000422038	0.000818932	0.00130715	0.00151205	0.00157674	0.00179603	0.00206493	0.00214041	0.00196782	0.00164781	0.00130624	0.000962507	0.000705062	0.000685624	0.00083013	0.00100268	0.0012004	0.00149662	0.00196183	0.00232924	0.00222064	0.00176186	0.00126497	0.000827042	0.000566002	0.000508454	0.000515621	0.000660127	0.00119508	0.00199392	0.00259359	0.00276255	0.00268774	0.00274093	0.00301558	0.00312557	0.00283721	0.00239497	0.00199659
663	MC	V	EPIPHYSES	0.3077	0	314.2	30.77	C3	0	0.000191339	0.000448663	0.000713877	0.000966899	0.0011733	0.00135603	0.00146991	0.00151637	0.00156139	0.00155979	0.0014793	0.00141889	0.00142088	0.00146734	0.00151667	0.00154304	0.00166983	0.00197162	0.00229135	0.00246547	0.00246029	0.00234537	0.00223762	0.00221738	0.00226169	0.00239852	0.00268596	0.00307813	0.00349396	0.00390477	0.00420226	0.00433694	0.00432243	0.00417882	0.0040553	0.00405155	0.00406788	0.00405266	0.0039944	0.00391463
664	MC	V	DIAPHYSIS	0.0034	0.0002	18.96	0.34	C1	0	0.000795361	0.00148601	0.00196151	0.00240831	0.00286445	0.00333707	0.00363972	0.00373726	0.00369638	0.00345469	0.00297346	0.00225699	0.00139708	0.000692086	0.000230934	0	6.93061e-05	0.000453457	0.000831871	0.00126264	0.00161595	0.00166661	0.00151215	0.00123434	0.00112363	0.00134642	0.00149892	0.00163564	0.00211374	0.00266213	0.00299177	0.00312706	0.00318131	0.00319395	0.00290108	0.0023701	0.00222138	0.00256322	0.00284266	0.00272837
665	MC	V	DIAPHYSIS	0.0018	0	314.2	0.18	C3	0	0.00123637	0.00269837	0.00440055	0.00624685	0.0079403	0.00916939	0.00994358	0.0107927	0.0118777	0.0129525	0.0139334	0.0150009	0.0165452	0.0184737	0.0200929	0.0211007	0.0217701	0.0224977	0.0233156	0.0240832	0.0245707	0.0248681	0.0251721	0.0255795	0.0261092	0.0266643	0.026913	0.0269688	0.0270188	0.027226	0.0276617	0.0279752	0.0279837	0.0278976	0.0278814	0.0280129	0.0282368	0.0284462	0.0285923	0.0286503
666	MC	V	EPIPHYSES	0.0476	0.0021	22.91	4.76	C1	0	1.73549e-05	5.85108e-05	0.000296566	0.000742339	0.000952266	0.00112974	0.00156253	0.0021374	0.00257452	0.00265102	0.00229982	0.00183322	0.00143225	0.000909397	0.000341103	0	0	0.000281849	0.000780071	0.00134537	0.00184575	0.00208433	0.00202503	0.00180345	0.00159774	0.00144252	0.00124474	0.00122222	0.00163678	0.00218838	0.00243705	0.00232077	0.00202563	0.00172183	0.00139711	0.000945455	0.000455575	0.000174133	8.23785e-05	0
667	MC	V	DIAPHYSIS	0	0	314.2	0	C3	0	7.31529e-05	0.000210979	0.000414916	0.000565678	0.000631645	0.000548144	0.000380568	0.000204368	5.69127e-05	0	0	8.34318e-05	0.000452864	0.00102422	0.00154528	0.00186297	0.00207216	0.00228853	0.00245101	0.00241515	0.00217809	0.002056	0.00226375	0.00255055	0.00272093	0.00287981	0.00310481	0.00342106	0.00369995	0.00367991	0.00340332	0.00315979	0.00304705	0.00289909	0.0024946	0.00193273	0.00155555	0.00143059	0.00138755	0.00130498
668	MC	V	EPIPHYSES	0.0044	0.0003	14.06	0.44	C1	0	3.74891e-05	0.000128264	0.000280246	0.000514317	0.000652617	0.000689386	0.000722555	0.000806849	0.000870981	0.000805499	0.00058448	0.000335377	0.000215889	0.000157607	4.02795e-05	0	0.000110286	0.000377549	0.00063185	0.000834306	0.00103028	0.00116793	0.00116012	0.00101118	0.000781587	0.000560636	0.000419613	0.000370761	0.000401118	0.000469639	0.000590006	0.000811904	0.00105396	0.00119665	0.00123349	0.00120336	0.00110842	0.000892513	0.000622596	0.000472213
669	MC	V	DIAPHYSIS	0.0133	0.0018	7.26	1.33	C1	0	0.000395816	0.000821785	0.00117309	0.00137506	0.00147222	0.00156435	0.00165146	0.00167036	0.00161101	0.00158324	0.00165886	0.00173663	0.00174261	0.00171126	0.00165047	0.00153727	0.00139967	0.00133385	0.00139942	0.00151022	0.00156789	0.00163776	0.0017981	0.00199863	0.00215681	0.00223387	0.00224631	0.00220921	0.0021276	0.00204456	0.00193495	0.00176791	0.00157646	0.00133547	0.00104207	0.000740058	0.00047107	0.000317668	0.00023606	0.000163785
670	MC	V	EPIPHYSES	0.3139	0.0111	28.2	31.39	C1	0	0.000427564	0.000974178	0.00155952	0.00204661	0.00244907	0.00260698	0.00242064	0.00186855	0.00108482	0.00036204	0	4.54595e-06	0.000120253	0.000273253	0.000642122	0.00124335	0.00175924	0.0018477	0.00155749	0.00125939	0.00122377	0.00145566	0.0017901	0.0020392	0.00221874	0.00247429	0.00277288	0.00296174	0.00290748	0.00257424	0.00217501	0.00189556	0.0016534	0.00132159	0.000888666	0.000518132	0.000371355	0.000335022	0.000272872	0.000230084
671	MC	V	DIAPHYSIS	0.0043	0.0003	13.82	0.43	C1	0	0	0	4.12812e-05	0.000135692	0.000211436	0.000252717	0.000370103	0.000590159	0.000831035	0.00103242	0.00113473	0.00115663	0.00125248	0.00144668	0.00158633	0.00160822	0.00155258	0.00146821	0.00136877	0.00121333	0.00102414	0.000878753	0.000792954	0.000795465	0.000920748	0.00108121	0.00117921	0.00127219	0.00146281	0.0017044	0.00183327	0.00180994	0.00176865	0.00172521	0.00154895	0.00125925	0.00102626	0.000944055	0.000967387	0.0010259
672	MC	V	EPIPHYSES	0.3624	0.0183	19.85	36.24	C1	0	0.000342202	0.000573318	0.000748533	0.000926615	0.00110756	0.00114589	0.00104733	0.000970278	0.000954139	0.000932266	0.00091756	0.000965206	0.00102503	0.000973062	0.000845837	0.000821814	0.000949011	0.00109628	0.00114965	0.00117365	0.00127003	0.00136498	0.00132662	0.00117646	0.00102487	0.000886178	0.000682984	0.000453991	0.000367617	0.000505564	0.000776098	0.00104592	0.00125768	0.0014544	0.001659	0.00177616	0.00168047	0.00134899	0.000942258	0.000701797
673	MC	IV	DIAPHYSIS	0	0	314.2	0	C3	0	0	0	3.58789e-05	0.000144233	0.000198769	0.000235366	0.000308559	0.000370271	0.000426959	0.000496564	0.000457815	0.000282726	9.90258e-05	0	0	7.53458e-06	0	2.17706e-05	0.000113146	0.000269104	0.000503278	0.000746063	0.000899868	0.000989091	0.0010819	0.0011948	0.00125461	0.0011465	0.0009451	0.00084847	0.000898226	0.00104127	0.00120584	0.00131443	0.00143882	0.00163568	0.00175791	0.00170505	0.0015503	0.0013977
674	MC	IV	DIAPHYSIS	0	0	314.2	0	C3	0	0	0	0	0	6.24955e-05	0.000261301	0.000572025	0.000826789	0.000880676	0.000725792	0.000399445	7.45322e-05	0	9.94217e-05	0.000221084	0.000459685	0.000884817	0.00127408	0.00137063	0.0012003	0.00101275	0.000939276	0.000915301	0.000883434	0.000900352	0.00103206	0.00120753	0.00137582	0.0015599	0.00169591	0.00174296	0.00174122	0.00166344	0.00147805	0.00126826	0.00114098	0.00111413	0.0011454	0.0012276	0.00144253
675	MC	IV	EPIPHYSES	0.0083	0.0002	35.02	0.83	C1	0	0.000189155	0.000424374	0.000614969	0.00087394	0.00132509	0.00188996	0.00232887	0.00253962	0.00263449	0.00269624	0.00263132	0.00236558	0.00200988	0.00167792	0.00135461	0.00110326	0.00109448	0.00131675	0.00159947	0.00186564	0.00218219	0.00257072	0.00289232	0.00302533	0.00300359	0.00291636	0.00277082	0.00248421	0.00211771	0.00190523	0.00195044	0.00208417	0.00213513	0.00216737	0.00237956	0.00276593	0.00309328	0.00320398	0.00322327	0.00328215
676	MC	IV	DIAPHYSIS	0.0022	0	314.2	0.22	C3	0	0	2.69421e-05	6.96633e-05	8.0109e-05	0.000201726	0.000509823	0.000843024	0.00114251	0.00139323	0.00162817	0.00189754	0.00211311	0.00222541	0.0023004	0.00235101	0.00229189	0.00207856	0.00178633	0.00143314	0.0010197	0.000656468	0.000471109	0.000523871	0.000831251	0.00131579	0.00194521	0.00273241	0.00347157	0.00380549	0.00374206	0.00356746	0.00340146	0.00314438	0.0027417	0.00234332	0.00211995	0.00203859	0.00198305	0.00198632	0.00214452
677	MC	IV	EPIPHYSES	0.1701	0.0062	27.47	17.01	C1	0	2.62317e-05	0.000137986	0.000216681	0.000145173	1.47329e-05	0	2.94154e-05	0.000150821	0.000257854	0.000362012	0.000542349	0.000908825	0.00134789	0.00158428	0.00158639	0.00147278	0.00132469	0.00120462	0.00102849	0.000682756	0.000315462	0.000136461	0.000130661	0.00013061	6.15666e-05	3.56438e-05	0.000187234	0.000418598	0.000507664	0.000437902	0.000422759	0.00055207	0.000686413	0.000711516	0.000668345	0.000632361	0.000611469	0.000569735	0.000505722	0.00045249
678	MC	IV	EPIPHYSES	0.0393	0.0037	10.66	3.93	C1	0	0	0	8.12593e-05	8.91153e-05	4.15592e-05	0.000183988	0.000555981	0.000921498	0.00107688	0.000999819	0.000768755	0.000463568	0.00014039	0	0.000153883	0.000561078	0.00101937	0.00154962	0.00200144	0.00223016	0.00234086	0.00235586	0.0023176	0.00235202	0.00245409	0.00265978	0.00292665	0.00304671	0.00305954	0.00317744	0.00342848	0.00368455	0.00378374	0.00369366	0.00359063	0.00356892	0.00351843	0.00342044	0.00331885	0.00313162
679	MC	IV	DIAPHYSIS	0.0006	0	314.2	0.06	C3	0	0	0	0.000134144	0.000155463	0	0	0.000264832	0.00075675	0.00112003	0.00114987	0.00120199	0.00154731	0.00183586	0.00184557	0.00172881	0.00163074	0.00158728	0.00144896	0.00112308	0.000799354	0.000598514	0.000491814	0.000475662	0.000629825	0.00108725	0.00177535	0.00236572	0.00271679	0.00289826	0.00291589	0.00273301	0.00240066	0.00210568	0.0020536	0.00221782	0.00242085	0.00257142	0.00268893	0.00284238	0.00302601
680	MC	IV	EPIPHYSES	0.136	0.0007	198.59	13.6	C3	0	0.000159916	0.000450184	0.000888909	0.00121321	0.000956002	0.000750207	0.000918813	0.00127933	0.00153121	0.00140435	0.000848056	0.000303346	0.000320598	0.000741943	0.000809888	0.00030718	0	0.000281085	0.000955399	0.00110324	0.000759354	0.000666762	0.000957262	0.0010783	0.000762664	0.000472371	0.000588343	0.000723144	0.000530616	0.000183838	0	0.000175605	0.000490977	0.000473951	0.00057569	0.00128212	0.00227967	0.00302375	0.00322905	0.00308022
681	MC	IV	DIAPHYSIS	0.0055	0.0007	8.19	0.55	C1	0	0	0	0	4.05351e-05	0.000152862	0.000474824	0.00106457	0.00167011	0.00196479	0.00185025	0.0015146	0.0011531	0.00076862	0.000367632	7.21789e-05	0	0.000108112	0.000278683	0.000422691	0.000633466	0.000933263	0.0011986	0.00142302	0.00169051	0.00198959	0.00228938	0.00255759	0.0026937	0.00261587	0.00232984	0.00202156	0.00198106	0.00212148	0.00207165	0.00181147	0.00162092	0.0016716	0.0018752	0.00196536	0.00186743
683	MC	IV	DIAPHYSIS	0.0047	0	314.2	0.47	C3	0	0.000290528	0.000613508	0.000848508	0.000877264	0.000682467	0.000403296	0.00014576	0	0	9.87212e-05	0.000319315	0.000517553	0.000624928	0.000743841	0.000920445	0.00101628	0.00102991	0.00117118	0.00158287	0.00212726	0.002544	0.00279344	0.0029924	0.00320289	0.00335786	0.00329	0.00293729	0.0023841	0.00185904	0.0016758	0.00184086	0.00199944	0.00196691	0.00197189	0.00213335	0.0021787	0.00200556	0.00192544	0.00212223	0.00246037
684	MC	IV	EPIPHYSES	0.0238	0.0005	52.75	2.38	C1	0	0.000551656	0.00112054	0.00153868	0.0016984	0.00156596	0.00132225	0.00102327	0.000662562	0.000251601	0	8.61826e-05	0.000458063	0.000722987	0.000776149	0.000805623	0.0010648	0.00147329	0.00161547	0.00153368	0.0016737	0.0021109	0.00264071	0.00311308	0.00349071	0.00374056	0.00368676	0.00333076	0.00298265	0.00279606	0.00250394	0.00203811	0.00177542	0.00187237	0.00199516	0.00187892	0.00170524	0.0019271	0.00244183	0.00264358	0.00243904
685	MC	IV	DIAPHYSIS	0.0013	0	314.2	0.13	C3	0	1.79178e-05	0	4.47293e-05	0.000234235	0.000433774	0.000565225	0.000703844	0.000951403	0.00128497	0.00155833	0.00167186	0.00169151	0.00170828	0.0017394	0.00176621	0.00169125	0.00145932	0.00120088	0.00110657	0.00128819	0.00161674	0.00183348	0.00196206	0.00224761	0.00272093	0.00310753	0.00316373	0.00298915	0.00290988	0.0030657	0.00325593	0.0032727	0.00315689	0.00306329	0.00312021	0.00327603	0.00333509	0.00323504	0.00306834	0.00292386
686	MC	IV	EPIPHYSES	0.6222	0.0066	93.65	62.22	C2	0	0.000145781	0	0	0.000198334	0.0003146	0.000130663	0	3.95816e-05	0.000462154	0.000796178	0.000883993	0.000952371	0.00107474	0.0012763	0.00151746	0.00155776	0.00129786	0.000784553	0.000253967	0.000125811	0.000502309	0.00113149	0.00194714	0.00312129	0.00444663	0.0053069	0.00532273	0.00458697	0.00357477	0.00271878	0.00209677	0.00169865	0.00149274	0.00145025	0.00166333	0.00203335	0.00216868	0.00178856	0.001042	0.00039047
687	MC	IV	DIAPHYSIS	0.0015	0	314.2	0.15	C3	0	0.000251636	0.00037147	0.000365263	0.000395788	0.000438557	0.000392737	0.000319549	0.000376722	0.000675893	0.00113352	0.00157169	0.00185286	0.00194244	0.00194488	0.00191778	0.00183523	0.00170082	0.00156858	0.00161783	0.00189179	0.00211318	0.00221572	0.00245584	0.00288753	0.00329258	0.00350892	0.00356537	0.00359518	0.00366027	0.0037052	0.00363562	0.00337373	0.00294979	0.00260435	0.00256069	0.0027115	0.00279388	0.00286546	0.00311637	0.00349333
688	MC	IV	EPIPHYSES	0.0198	0	314.2	1.98	C3	0	0	0.000109086	0.000292273	0.000406395	0.000660804	0.00103032	0.00141854	0.00170892	0.00176549	0.00170264	0.0018664	0.00226469	0.00255795	0.00260013	0.00250418	0.00232118	0.00203531	0.00168684	0.00132111	0.00105538	0.00107166	0.00127787	0.001533	0.00192482	0.00242455	0.00281565	0.00296934	0.00288706	0.0028019	0.00293041	0.00306827	0.00299247	0.00294113	0.0031387	0.00339815	0.00354536	0.00361776	0.0035621	0.00322946	0.00261265
689	MC	IV	DIAPHYSIS	0.0024	0	314.2	0.24	C3	0	0	7.87711e-06	0	0	0	7.34924e-05	0.000215014	0.000282778	0.000319033	0.000448381	0.000609954	0.000589637	0.000363084	0.000205991	0.000241531	0.000315739	0.000331943	0.000342419	0.000486089	0.000760806	0.000915934	0.000823291	0.000636839	0.000511255	0.000447972	0.000420494	0.000461762	0.000602568	0.000851505	0.0011341	0.00129137	0.00128896	0.00120276	0.00103636	0.00081124	0.00058755	0.000366009	0.000182422	7.04438e-05	0
690	MC	IV	EPIPHYSES	0.0856	0.0006	133.16	8.56	C1	0	0.000160908	0.000331178	0.000363887	0.00023671	0.000321995	0.000578691	0.000740319	0.000679401	0.000460756	0.000196738	2.85084e-05	0	4.08859e-05	0.000149472	0.000271742	0.000430743	0.000654563	0.000913673	0.00126713	0.00166812	0.00196108	0.00222524	0.00258085	0.00295016	0.00315381	0.00297071	0.00251177	0.00225593	0.00230834	0.00232546	0.0021546	0.00193549	0.00180136	0.00169172	0.00135306	0.00070398	0.000124763	0	0.000257082	0.000700699
691	MC	IV	DIAPHYSIS	0.0088	0	314.2	0.88	C3	0	4.30001e-05	4.28563e-05	3.55218e-05	3.02007e-06	0	0	0.000114446	0.000289293	0.000451196	0.000597281	0.000749118	0.000841992	0.000798962	0.000735079	0.000818605	0.0010481	0.00125603	0.00135897	0.00152806	0.00180933	0.00194535	0.00176138	0.00139405	0.00116694	0.00121523	0.00127863	0.00120108	0.00123571	0.00151554	0.00178962	0.00179189	0.00153674	0.00135421	0.00143989	0.00151551	0.00138116	0.00122523	0.00124117	0.0014081	0.00148803
692	MC	IV	EPIPHYSES	0.0969	0.0079	12.3	9.69	C1	0	0	1.8842e-05	6.70705e-05	0.000232128	0.000582821	0.00101809	0.00133653	0.00146432	0.00146954	0.00140381	0.00134381	0.00132323	0.00126538	0.00116309	0.0011547	0.00134341	0.00157871	0.00159325	0.00138775	0.00115071	0.000960268	0.000749036	0.00052777	0.000440534	0.000618493	0.000999289	0.0014833	0.00195655	0.00219615	0.002134	0.0020181	0.00190291	0.00165655	0.00131129	0.000992549	0.00093685	0.00119795	0.0013286	0.00112096	0.000903273
693	MC	IV	EPIPHYSES	0.2978	0.0171	17.38	29.78	C1	0	1.91043e-05	0.000133417	0.00023198	0.000213144	0.000265894	0.000385933	0.000541049	0.000661088	0.000624356	0.000499574	0.000426334	0.000395328	0.0003407	0.000214487	5.96393e-05	0	0	4.37473e-05	0.00012615	0.000209269	0.000261607	0.000263119	0.00031832	0.000607604	0.00101643	0.00126205	0.00135662	0.00151849	0.00179489	0.00198753	0.00184444	0.00148516	0.00133635	0.00148532	0.0016615	0.00175464	0.00180913	0.00183212	0.00180571	0.0016841
694	MC	IV	DIAPHYSIS	0.0023	0	314.2	0.23	C3	0	8.67596e-05	0.000113196	7.14095e-05	3.32137e-05	0.000106329	0.000234022	0.000333708	0.000375225	0.00041387	0.000481958	0.000551482	0.000570737	0.000475091	0.000277469	8.05657e-05	0	0.000105896	0.000355418	0.000625767	0.000873853	0.00111835	0.00131617	0.00136461	0.00124142	0.00103493	0.000805456	0.000619789	0.000562668	0.000619731	0.000713418	0.000737446	0.000637956	0.000531284	0.000485653	0.000406988	0.000255792	0.000130448	0.000136523	0.000219439	0.000237722
695	MC	IV	EPIPHYSES	0.3516	0.0193	18.22	35.16	C1	0	0.000124255	0.000166453	0.000146029	0.000171672	0.00021171	0.000197764	0.000101761	0	0	4.43875e-05	4.2708e-05	0	0	0.000206959	0.000483739	0.000643191	0.0007429	0.00087644	0.000887614	0.000731076	0.000550064	0.0004144	0.000349276	0.000278393	0.000160004	0.000154623	0.000234178	0.000189208	7.51376e-05	6.54378e-05	0.000170906	0.000354831	0.000586263	0.000829932	0.00110023	0.00134102	0.00138603	0.00122517	0.000981537	0.000719188
696	MC	IV	DIAPHYSIS	0.0213	0.0018	11.81	2.13	C1	0	0.000179909	0.000250015	0.000302896	0.000380896	0.000430906	0.000394796	0.00032352	0.000408696	0.000668267	0.000904873	0.00102593	0.00102571	0.000908499	0.000761149	0.000600164	0.000380329	0.000176283	4.40047e-05	0	8.77538e-05	0.000230051	0.000282639	0.000312979	0.000423698	0.000645657	0.000948713	0.00121301	0.00141057	0.00161602	0.00180641	0.00190779	0.00189938	0.00180054	0.00164285	0.00141411	0.0011337	0.000920027	0.000829798	0.000809901	0.000814404
697	MC	IV	DIAPHYSIS	0.0204	0.0004	54.8	2.04	C1	0	0.000222868	0.000475832	0.000778242	0.00111791	0.00138664	0.0014017	0.00123832	0.00108999	0.00101189	0.000978218	0.000978941	0.00102266	0.00109648	0.00118176	0.00129355	0.00140248	0.00140822	0.00126777	0.00110153	0.00104421	0.00107861	0.00113093	0.00111446	0.00096756	0.000784118	0.000693117	0.000704589	0.000723944	0.000665906	0.00068526	0.000945391	0.00126213	0.00139328	0.0013596	0.00133238	0.00139401	0.00141337	0.00130588	0.00121918	0.00123424
698	MC	IV	EPIPHYSES	0.1518	0.0255	5.95	15.18	C1	0	0.00017288	0.000404745	0.000620785	0.000846896	0.00104136	0.00110562	0.00103536	0.000939932	0.000912838	0.000992925	0.00110898	0.00118906	0.00129001	0.00144563	0.00154801	0.0014943	0.00128378	0.00101067	0.000840434	0.000901817	0.0011416	0.00135979	0.00144779	0.00146889	0.00146194	0.0013514	0.00110563	0.000834686	0.000652217	0.000640229	0.000810951	0.00106583	0.00136819	0.00166696	0.00177941	0.00170916	0.00160222	0.00154491	0.00163075	0.00179788
699	MC	III	EPIPHYSES	0.2472	0.0215	11.5	24.72	C1	0	9.88449e-05	0.000225799	0.000438521	0.000630342	0.000494225	8.92693e-05	0	0.000289061	0.000762632	0.00120161	0.0015058	0.00183595	0.00213294	0.00218199	0.00205734	0.0018008	0.00135254	0.000902838	0.00065062	0.000516604	0.000366732	0.000188029	6.05001e-05	0	3.85889e-05	0.000413045	0.00100517	0.00149566	0.00170002	0.00163554	0.00173756	0.00214589	0.00238557	0.00230667	0.00207931	0.00188149	0.00189702	0.00198822	0.00190789	0.00174395
700	MC	III	DIAPHYSIS	0.0069	0.001	7.3	0.69	C1	0	0.000733666	0.00142646	0.00195789	0.00229139	0.00240115	0.00228859	0.00218463	0.00221622	0.00235251	0.00267669	0.00331928	0.00422434	0.00500892	0.0052994	0.00514094	0.00477953	0.00434498	0.00380931	0.00313953	0.00244537	0.00188532	0.00157053	0.00143502	0.00130525	0.00116257	0.00110666	0.00126734	0.00163885	0.00197809	0.00223342	0.00253967	0.00280433	0.00283878	0.00258638	0.00214968	0.00175026	0.00153013	0.00147925	0.00154956	0.0017719
701	MC	III	EPIPHYSES	0.0098	0.0058	1.7	0.98	C1	0	0.000112598	0.000433345	0.000790105	0.00107556	0.00154396	0.00212831	0.00258447	0.00267546	0.00254893	0.00239504	0.00219434	0.00192881	0.00154804	0.001065	0.000672706	0.00038629	0.000123641	0	0	7.30574e-06	5.27843e-05	0.000195495	0.000423915	0.000691949	0.000965023	0.00115527	0.00116042	0.00112091	0.00113974	0.00109518	0.0010744	0.00125168	0.00153196	0.00183456	0.00216022	0.00251108	0.00286698	0.00303634	0.00285278	0.00252806
702	MC	III	DIAPHYSIS	0.0015	0.0002	6.84	0.15	C1	0	2.24476e-05	9.45391e-05	0.000216274	0.000235844	0.000171235	9.07978e-05	4.56148e-05	4.79171e-05	8.48981e-06	0	0.000109908	0.000401125	0.000704572	0.000920963	0.00108123	0.00119834	0.0012104	0.0011908	0.00122804	0.00125665	0.00125432	0.00124336	0.00124103	0.00132863	0.00146516	0.00152039	0.00150871	0.00149343	0.0015393	0.00167007	0.00174905	0.00168196	0.00157459	0.00155787	0.00161454	0.0016489	0.00162858	0.00155143	0.00146708	0.00142806
703	MC	III	EPIPHYSES	0.5353	0.0394	13.59	53.53	C2	0	9.77698e-06	6.12499e-05	0.000133571	0.000118186	0	0	0.000140577	0.00038755	0.0006108	0.000796667	0.00100554	0.00113318	0.00102214	0.000725627	0.000394609	0.000127571	0	0	0.000232176	0.000820205	0.00158868	0.00234061	0.00297034	0.00342609	0.0036518	0.00370137	0.00364599	0.00337782	0.00285659	0.0023102	0.00198379	0.00186012	0.00168755	0.00142728	0.00132949	0.00141429	0.00143008	0.00123451	0.000880786	0.000542877
704	MC	III	DIAPHYSIS	0.005	0.0004	11.12	0.5	C1	0	0	0	0	0	0	0.00023944	0.000809308	0.0013921	0.00183986	0.00204626	0.00197323	0.00165597	0.00118643	0.000713292	0.000290441	4.7888e-06	0	1.27012e-05	0.000166193	0.000465504	0.00111392	0.00207049	0.00280151	0.00314033	0.00350501	0.00397456	0.0041611	0.00385487	0.00339132	0.00326467	0.00340164	0.00340716	0.00321154	0.00298145	0.00285696	0.00282368	0.00280047	0.00278875	0.00282874	0.00301312
705	MC	III	EPIPHYSES	0.0974	0.0148	6.58	9.74	C1	0	0.00045226	0.000733975	0.000771744	0.000721723	0.000647955	0.000558355	0.000511932	0.000559776	0.000748662	0.00102894	0.0011178	0.000897232	0.000611181	0.000454659	0.000439898	0.000435931	0.0003672	0.000465416	0.000860108	0.00131453	0.00152356	0.00137999	0.00120764	0.00135407	0.00165737	0.00183546	0.00188834	0.00194482	0.00198547	0.00183255	0.00151411	0.00123094	0.000942733	0.000512042	0.000123808	2.98911e-05	8.27725e-05	5.72175e-05	0	5.84392e-05
706	MC	III	DIAPHYSIS	0.0048	0.0002	24.8	0.48	C1	0	0	9.54718e-05	0.000324147	0.000515582	0.0010923	0.00198699	0.00278644	0.00318484	0.00323233	0.00321966	0.0032872	0.00327597	0.00306422	0.00276079	0.0025118	0.002391	0.00246069	0.00267074	0.00289154	0.00311807	0.00342981	0.00384827	0.00421516	0.00430275	0.00414328	0.0038993	0.00370759	0.00376511	0.00403818	0.00417448	0.00391116	0.00335995	0.00300927	0.00314484	0.00339357	0.00341743	0.00343412	0.00374086	0.00420085	0.00430563
707	MC	III	EPIPHYSES	0.1512	0.0098	15.42	15.12	C1	0	0.00137597	0.00230006	0.0024861	0.0024878	0.00278071	0.00259952	0.00135391	0	0	0.000781467	0.00170065	0.00152027	0.000969078	0.00140554	0.00243662	0.0026536	0.0019274	0.00114166	0.00112841	0.00192637	0.00232124	0.00173418	0.00118514	0.0012185	0.0012906	0.000993318	0.000578401	0.000596708	0.00103676	0.00120641	0.000676731	2.44026e-05	0.000135235	0.000791182	0.00129794	0.00166483	0.00200877	0.00245241	0.0030603	0.00339851
708	MC	III	DIAPHYSIS	0.001	0.0002	4.07	0.1	C1	0	0.000100521	0.000152763	5.80069e-05	0	0.000214147	0.000587542	0.000656131	0.000474678	0.000344386	0.000343799	0.000428241	0.000570329	0.000777991	0.00106348	0.00149812	0.00208625	0.00254755	0.00265578	0.00252765	0.0023116	0.00199324	0.00161507	0.00150279	0.00192014	0.00250755	0.00286581	0.00332352	0.00420348	0.00511011	0.00543306	0.00509596	0.00473364	0.00483322	0.00492126	0.00439898	0.00350054	0.00279306	0.00248911	0.00233576	0.00194318
709	MC	III	EPIPHYSES	0.0019	0	314.2	0.19	C3	0	0.000851908	0.00112481	0.000875011	0.000483711	0.000170382	0	0	0.00037529	0.00135774	0.00268746	0.00399407	0.00519528	0.0063279	0.00695371	0.00689077	0.00664518	0.00635916	0.00573743	0.00480092	0.00370487	0.00255899	0.0015373	0.000647	0	0	0.000400546	0.000807589	0.00105003	0.00131412	0.00190671	0.00295629	0.00401382	0.00465189	0.0050185	0.00532447	0.0055106	0.00531914	0.00468368	0.00407926	0.00370009
710	MC	III	DIAPHYSIS	0.0034	0.0003	10.43	0.34	C1	0	0.000114847	0.000332458	0.000684454	0.00112197	0.00152786	0.001762	0.0020371	0.00238623	0.00251113	0.00230834	0.00178289	0.00105046	0.000489076	0.000251073	0.000115116	0	0	2.59906e-05	5.91676e-05	0.000140493	0.000170795	5.52151e-05	0	9.57253e-05	0.000407759	0.000882205	0.00144289	0.00181313	0.00187795	0.0017545	0.00155989	0.0015931	0.00181674	0.0018291	0.00193992	0.00267164	0.00369153	0.00447714	0.004879	0.00504875
711	MC	IV	EPIPHYSES	0.0457	0.0026	17.35	4.57	C1	0	0.000297821	0.000544737	0.00068267	0.000771131	0.000934875	0.0011316	0.00117202	0.00107622	0.00110087	0.00126461	0.00140183	0.00142935	0.00132422	0.00117249	0.00103653	0.000862577	0.000692922	0.000578475	0.000493425	0.000482942	0.000558497	0.000619712	0.000610663	0.000605198	0.000644187	0.000630836	0.000559408	0.00055251	0.000623046	0.000675657	0.000624306	0.000544991	0.000631301	0.000889688	0.00120113	0.0015262	0.00180968	0.00199637	0.00205472	0.00197253
712	MC	IV	DIAPHYSIS	0	0	314.2	0	C3	0	0	0	7.89382e-06	0	0	0.000160819	0.000416364	0.000639616	0.000799	0.000945467	0.00118522	0.00154339	0.00186424	0.00214275	0.00258918	0.00310881	0.00336363	0.00324171	0.00288943	0.00255509	0.00239083	0.00233349	0.00242686	0.00279435	0.00337641	0.00399292	0.00447165	0.00460448	0.00424789	0.00350451	0.00276543	0.0023457	0.00228334	0.0024786	0.00282098	0.00326239	0.0036916	0.00386318	0.00368959	0.0032677
713	MC	IV	EPIPHYSES	0.496	0.025	19.85	49.6	C2	0	0.000288512	0.000632491	0.00109965	0.00171592	0.00230987	0.00271292	0.0029013	0.00301404	0.00317865	0.00329428	0.00318299	0.00292548	0.00278394	0.00280736	0.0028243	0.00272814	0.00256211	0.00242489	0.00234025	0.00216846	0.0018209	0.001433	0.00107463	0.00075444	0.000622264	0.000727085	0.00096013	0.0013286	0.00177631	0.00217792	0.0025183	0.00273189	0.00272362	0.00261593	0.00256372	0.00263108	0.00285836	0.00313823	0.00331869	0.00346601
714	MC	IV	DIAPHYSIS	0.0376	0.0027	14.19	3.76	C1	0	0.000146042	0.000251853	0.00033683	0.000569082	0.000945733	0.00132023	0.00158265	0.00169924	0.00179356	0.00195325	0.00205762	0.00206789	0.00213993	0.0023025	0.00246219	0.00262332	0.00274206	0.00263522	0.00224892	0.00171894	0.00124428	0.000982264	0.000869678	0.000788703	0.000871525	0.00123381	0.00163704	0.00182762	0.00184723	0.0018072	0.00175568	0.00169123	0.00161816	0.0016981	0.00202159	0.00241261	0.00274903	0.00303445	0.00320563	0.00318141
715	MC	III	EPIPHYSES	0.335	0.0085	39.46	33.5	C1	0	0.000300239	0.00107618	0.00221178	0.00326232	0.00413557	0.00466573	0.00482614	0.00444886	0.00325209	0.00161853	0.000433282	3.72677e-05	0.000123441	0.000289618	0.000464445	0.0010847	0.00229093	0.00329391	0.00343054	0.00287163	0.00218587	0.00197077	0.00229695	0.00258061	0.00258967	0.00265061	0.00303158	0.00353146	0.00361115	0.00295999	0.00188502	0.000872034	0.000212942	0	3.90289e-05	0.0001559	0.000295835	0.000499917	0.000646339	0.000637798
716	MC	III	DIAPHYSIS	0.0052	0	314.2	0.52	C3	0	0.000565563	0.00100146	0.00120035	0.00126093	0.00119905	0.00102118	0.000863492	0.000798727	0.000791593	0.00084569	0.00103594	0.00143221	0.0018501	0.00194958	0.00176883	0.0016133	0.00149451	0.00125397	0.000943563	0.000872315	0.00124554	0.00198327	0.00288525	0.00386935	0.00481455	0.00540676	0.00540539	0.00496675	0.00438836	0.00382294	0.00328849	0.00285849	0.00268135	0.00271816	0.00278306	0.00282707	0.00293808	0.00317371	0.00351524	0.00397923
717	MC	III	EPIPHYSES	0.5389	0.026	20.74	53.89	C2	0	0.000530824	0.00134002	0.00241241	0.00357662	0.00452681	0.00533962	0.00622185	0.00722265	0.00817067	0.00898854	0.00977822	0.0106539	0.0116359	0.0125399	0.0131198	0.0133622	0.0134715	0.0135345	0.0135736	0.0135224	0.0134712	0.0135776	0.0138062	0.0139986	0.0141397	0.0142237	0.0143547	0.0145153	0.0145537	0.0144888	0.0144592	0.0144499	0.0143192	0.0140272	0.0137272	0.0135878	0.0135459	0.0134427	0.0133184	0.0133597
718	MC	III	DIAPHYSIS	0.0209	0.0013	16.19	2.09	C1	0	0.000473891	0.000978668	0.00146764	0.00196308	0.00238957	0.00261565	0.00282594	0.00307142	0.003207	0.00330308	0.00344585	0.00371862	0.00423058	0.00474829	0.00504764	0.00533119	0.00567435	0.00584729	0.00569269	0.00524719	0.00477799	0.00454653	0.00435458	0.00414611	0.00428888	0.00486333	0.00543778	0.00567967	0.00566082	0.00564198	0.00561236	0.00539024	0.00502304	0.00477937	0.00475406	0.004774	0.00476521	0.00480024	0.00479145	0.00459807
720	MC	III	DIAPHYSIS	0	0	314.2	0	C3	0	0.000102506	6.1359e-05	0	0	0	0	6.9807e-05	0.000428362	0.000954392	0.00140029	0.00172203	0.00196437	0.00214462	0.00225774	0.00229218	0.00241251	0.00276168	0.00318088	0.00355387	0.00389871	0.00409484	0.00409752	0.00398252	0.00368201	0.00317216	0.00268251	0.0024448	0.0024417	0.00253389	0.00271342	0.00308208	0.00361388	0.00405834	0.00418157	0.00402254	0.00367366	0.00309884	0.00243595	0.00194558	0.00159382
721	MC	III	EPIPHYSES	0.0315	0.0018	17.97	3.15	C1	0	0.00152522	0.00247634	0.00242279	0.00190188	0.00166441	0.00147744	0.000813726	0	0	0.000348336	0.00147055	0.00258555	0.00362843	0.00466193	0.00557787	0.00623995	0.00650101	0.00637839	0.00592255	0.00522943	0.00463152	0.00412664	0.0034328	0.00281902	0.00271803	0.00294736	0.0030036	0.00262133	0.00207174	0.00184309	0.00192313	0.00205726	0.00258951	0.00390646	0.00573692	0.00751834	0.0087545	0.00910356	0.00871264	0.0081277
722	MC	III	DIAPHYSIS	0.0027	0	314.2	0.27	C3	0	0.000829371	0.00163793	0.00201811	0.00223324	0.00219794	0.00185624	0.00133802	0.000667679	0.000127214	6.96723e-05	0.000401051	0.000996495	0.00181869	0.00257056	0.00293136	0.00288602	0.00258809	0.00206557	0.00128041	0.00046799	0	7.45425e-05	0.000771215	0.00185107	0.00304286	0.00438463	0.00571994	0.00664551	0.00684061	0.00620548	0.00513335	0.00397654	0.00266977	0.00137161	0.000455191	0.000105651	0.000357433	0.0010376	0.00180244	0.00229317
724	MC	III	DIAPHYSIS	0.0071	0.0003	22.59	0.71	C1	0	6.47517e-05	0.000121598	0.00020216	0.000325124	0.000342444	0.000186565	8.09935e-05	0.000116999	8.11372e-05	0	0	0.000318766	0.00103136	0.00189056	0.00273467	0.00367436	0.00454722	0.00500325	0.00510929	0.00513269	0.00506122	0.00475474	0.00438647	0.00420792	0.00419538	0.00430358	0.00432841	0.00396516	0.00337985	0.00292174	0.00265264	0.00249565	0.00234584	0.00221904	0.00235814	0.00274517	0.00291446	0.00273016	0.00255951	0.00257069
725	MC	III	EPIPHYSES	0.5188	0.0533	9.74	51.88	C2	0	0	0.00010382	0.000342538	0.000586996	0.00102304	0.00151505	0.00184274	0.00175641	0.00147994	0.00154573	0.00192078	0.0020167	0.00168426	0.00144366	0.00165367	0.00202155	0.00194096	0.00130427	0.000718531	0.000573363	0.000705885	0.000836254	0.000747054	0.000589687	0.000674133	0.000859035	0.000823651	0.000628973	0.000564887	0.000563945	0.000377877	0.000117902	0	5.31384e-05	0.000256961	0.000451456	0.000686851	0.00104064	0.0013808	0.00165781
726	MC	III	DIAPHYSIS	0.0301	0.0017	17.27	3.01	C1	0	0.000365713	0.000581223	0.00076655	0.0011646	0.00169274	0.00181985	0.00172992	0.00170324	0.00174196	0.00183458	0.00188192	0.00203347	0.00241427	0.00267578	0.00286613	0.00343954	0.0042803	0.0048688	0.00492405	0.00472129	0.00486637	0.00538588	0.00570632	0.00558118	0.00522534	0.00494425	0.00487517	0.00476727	0.00429717	0.00354319	0.0028115	0.00222928	0.00176493	0.00146443	0.00142697	0.00162451	0.00196435	0.00242134	0.00308242	0.00385203
727	MC	III	DIAPHYSIS	0.0062	0.0004	17.8	0.62	C1	0	0	0.000126442	0.00046722	0.000795094	0.0010563	0.00131178	0.00170847	0.00206788	0.00201511	0.00165984	0.0013698	0.00110269	0.000711578	0.000316877	7.77309e-05	8.73281e-05	0.000256781	0.00033161	0.000267373	0.000200985	0.000285851	0.000547776	0.000735149	0.00074403	0.000777999	0.000947452	0.00113411	0.00108636	0.00086585	0.000836738	0.00101838	0.00120503	0.00134725	0.00152028	0.00182235	0.00214521	0.00230391	0.00232354	0.00232382	0.00232625
728	MC	III	EPIPHYSES	0.444	0.014	31.82	44.4	C2	0	0.000311505	0.000534129	0.000881473	0.00146751	0.00208938	0.00268903	0.00316611	0.00344034	0.00347015	0.00341538	0.00342655	0.00337967	0.00316935	0.00287589	0.00261325	0.00247462	0.00246357	0.00246686	0.00235403	0.00207275	0.00179578	0.00174101	0.0018984	0.00210096	0.00213865	0.00214194	0.00243624	0.00282731	0.00311157	0.00337219	0.00349088	0.00344757	0.00321146	0.00269794	0.00233997	0.00239845	0.00250926	0.00241506	0.00215529	0.00194569
729	MC	III	DIAPHYSIS	0.003	0.0003	9.36	0.3	C1	0	0.000636486	0.00128886	0.00202858	0.00284266	0.00341706	0.00381603	0.00424171	0.00466522	0.00499561	0.00518016	0.00519578	0.00502513	0.00461336	0.00402327	0.00336027	0.00259763	0.001822	0.00134381	0.00133272	0.00164144	0.00204258	0.00251518	0.00315167	0.00384014	0.00424777	0.00413488	0.0036076	0.00301029	0.00255953	0.00233113	0.00233087	0.002584	0.00320894	0.00415586	0.00499882	0.00546349	0.00566031	0.00562828	0.00535945	0.0049253
730	MC	III	EPIPHYSES	0.3455	0.0226	15.29	34.55	C1	0	0.000252999	0.000305325	0.000125331	0	0.000131337	0.000364808	0.000394729	0.000197365	0	0	0.000122993	0.000153921	1.07889e-05	0	0.000217079	0.000559309	0.000831772	0.000748201	0.000441659	0.000281128	0.000304007	0.000406005	0.000599349	0.000903458	0.00130754	0.00173177	0.00205098	0.00215873	0.0020802	0.00187292	0.00155055	0.0011203	0.000615959	0.000183548	0	3.62684e-07	0.000260378	0.000710277	0.00127526	0.00185319
731	MC	III	DIAPHYSIS	0.0373	0.0022	16.99	3.73	C1	0	0.000251458	0.000487759	0.000648281	0.000837671	0.0013374	0.00172887	0.00190888	0.00184567	0.00152047	0.0012689	0.00122734	0.00117279	0.00104895	0.000956874	0.00101275	0.00121874	0.00140235	0.00153473	0.00173999	0.00203981	0.00225157	0.00214867	0.00193823	0.00194647	0.00205502	0.00198604	0.00168033	0.00155506	0.0020952	0.0029731	0.00344396	0.00334828	0.00325187	0.00356828	0.00389263	0.00384169	0.0036529	0.00359113	0.00371701	0.00387898
732	MC	III	EPIPHYSES	0.7486	0.1002	7.47	74.86	C2	0	0.000607767	0.00115751	0.0016091	0.00188875	0.00185821	0.0014315	0.000872248	0.000477773	0.000239473	7.20958e-05	0	2.48641e-05	0.000225246	0.0006341	0.00115973	0.00142458	0.00136061	0.00136184	0.001487	0.00151688	0.00134616	0.0010465	0.000893696	0.00101312	0.00111823	0.00112016	0.00120234	0.0014063	0.00159164	0.0016731	0.00164567	0.00153872	0.00151128	0.00170593	0.00192924	0.00198133	0.0020327	0.00228896	0.00271357	0.00309449
733	MC	II	DIAPHYSIS	0.003	0.0001	24.23	0.3	C1	0	4.30199e-05	0	0	0.000268796	0.000425023	0.000521739	0.00063638	0.000779701	0.00113597	0.00146858	0.00141114	0.0013451	0.00168129	0.00232723	0.00298392	0.00326419	0.00323113	0.00329845	0.00331342	0.00291254	0.00225211	0.00162251	0.0010689	0.000651531	0.000548921	0.000735262	0.000954585	0.00122768	0.00167716	0.00220121	0.00255103	0.0025911	0.00268423	0.00309858	0.00337454	0.0033551	0.00358375	0.00441969	0.00542341	0.00582342
734	MC	II	EPIPHYSES	2.3958	0.0468	51.17	239	C2	0	0.00070957	0.00183073	0.00325196	0.00456885	0.00552667	0.00589013	0.00587581	0.00555567	0.00466923	0.00337622	0.0022552	0.00183	0.00233018	0.00325994	0.00392417	0.00436246	0.0047986	0.00504908	0.00486134	0.00417998	0.00335254	0.0028597	0.0027065	0.00268787	0.00289373	0.00343636	0.0040675	0.00446262	0.00459077	0.00448578	0.00419946	0.00396136	0.00374628	0.00322178	0.00246054	0.00195043	0.00190445	0.00201318	0.00192186	0.00166217
735	MC	II	DIAPHYSIS	0.0014	0	314.2	0.14	C3	0	0.000225844	0.000525033	0.000768135	0.000873176	0.000828651	0.000726601	0.000738882	0.00090864	0.00104676	0.001118	0.00120866	0.00132737	0.00147555	0.00172009	0.00193012	0.0018597	0.00175334	0.00202952	0.0025926	0.00301763	0.00297958	0.00270855	0.00281934	0.00325659	0.00341916	0.00320925	0.00291664	0.00268732	0.00254212	0.00252349	0.00286582	0.00352742	0.00396395	0.00398917	0.00398851	0.00420645	0.00452505	0.00455315	0.00413759	0.0037249
736	MC	II	EPIPHYSES	0.0172	0.0006	30.97	1.72	C1	0	0.000599343	0.00127046	0.00189663	0.00213493	0.00194331	0.00179955	0.00172394	0.00137428	0.000586003	0	0	0.00014548	0.000103914	0	8.86744e-05	0.000687011	0.00167539	0.00257822	0.00304461	0.00310863	0.0034264	0.00448293	0.00547638	0.00517501	0.00371585	0.00236109	0.0017603	0.00153143	0.000908901	0	6.17774e-05	0.00150537	0.00334626	0.00469705	0.00514814	0.00529982	0.00598726	0.00656595	0.00620651	0.00526709
737	MC	II	DIAPHYSIS	0.0054	0.0001	37.76	0.54	C1	0	0.000195679	0.00034177	0.000441149	0.000605207	0.000721834	0.000877987	0.000987427	0.000889177	0.000754276	0.000748732	0.000725222	0.000481086	0.000119091	0	0.000126551	0.000189861	0.000125969	0.000180656	0.000417879	0.000523589	0.000310218	0.000123437	0.000263643	0.000521707	0.00058861	0.000559214	0.00084315	0.0014936	0.00198091	0.00197811	0.00174964	0.00156286	0.00134805	0.000924118	0.000386636	0.000184044	0.000512537	0.00102932	0.00135637	0.00148077
738	MC	II	EPIPHYSES	0.6486	0.0217	29.82	64.86	C2	0	1.68937e-05	0	0	0	0	7.7468e-05	0.000170032	0.000322264	0.000478809	0.000556996	0.000599238	0.000709775	0.00105898	0.00156346	0.00192776	0.00216267	0.00238607	0.00247935	0.00221032	0.00157322	0.000946184	0.000552785	0.000270094	8.01382e-05	8.07884e-06	0	3.07065e-05	5.20675e-05	8.49306e-05	0.00022275	0.000452587	0.000778034	0.00116315	0.00138148	0.00136187	0.00126102	0.00109044	0.000757392	0.000327296	0
739	MC	II	DIAPHYSIS	0.0619	0.0003	241.08	6.19	C3	0	0.000409175	0.000785391	0.00118955	0.00173557	0.00245785	0.00319017	0.00376055	0.00431947	0.00495864	0.00563793	0.00624557	0.00647992	0.00645562	0.00668854	0.00723743	0.0078594	0.00832231	0.00840477	0.00835754	0.00855535	0.0089459	0.0091953	0.00906138	0.00874331	0.00888739	0.00952799	0.0100583	0.0102152	0.010317	0.0106746	0.0111855	0.011407	0.011215	0.0109306	0.0107638	0.0106743	0.0105418	0.0103856	0.0104387	0.0106953
740	MC	II	EPIPHYSES	0.0773	0.0342	2.26	7.73	C1	0	0.000412718	0.00066955	0.000761836	0.000825255	0.000764542	0.000485157	0.000120613	0	0	9.32715e-05	0.000177161	0.000379408	0.000852289	0.00148611	0.00196693	0.00225289	0.00257422	0.00289266	0.0029917	0.00288001	0.00275533	0.00260612	0.00224977	0.00186961	0.00166916	0.00148169	0.00122206	0.00096675	0.000795882	0.00069574	0.000483014	0.000169973	1.99187e-06	0	3.22442e-05	0.000161195	0.000526861	0.00111409	0.00170853	0.00205615
741	MC	II	DIAPHYSIS	0.0036	0	314.2	0.36	C3	0	0	0	1.29275e-05	0	0.000343272	0.000980284	0.0017516	0.00236347	0.00272685	0.00293941	0.00305717	0.00319792	0.00324601	0.0030413	0.00278776	0.00257802	0.00240347	0.00239196	0.00252265	0.00271653	0.00284147	0.00273229	0.0025089	0.00236309	0.00222661	0.00191991	0.00149975	0.00132592	0.00160455	0.00205771	0.00227171	0.00225947	0.0022774	0.00228743	0.00209422	0.00165681	0.00118781	0.0010147	0.00102976	0.000881788
743	MC	II	DIAPHYSIS	0.032	0.0001	286.67	9.09	C3	0	0.00050416	0.00120682	0.0020713	0.00295879	0.00381105	0.00447847	0.00479707	0.00485245	0.00471868	0.00433391	0.00367584	0.00294369	0.00242658	0.00202167	0.00146789	0.000905474	0.000676049	0.000899721	0.00133412	0.00171026	0.00204828	0.00230504	0.00230072	0.00202599	0.00160022	0.00110038	0.000523578	4.74673e-05	0	0.000396098	0.000959771	0.00150043	0.00209359	0.00275867	0.00325617	0.0035408	0.00377004	0.00395901	0.00405376	0.00403704
744	MC	II	EPIPHYSES	0.036	0.0015	23.89	3.2	C1	0	0.000251491	0.000555303	0.000863416	0.00106187	0.00100087	0.00065891	0.000243846	3.16156e-05	0	0.000127136	0.000447788	0.000740488	0.000992335	0.00128217	0.00147883	0.00144685	0.00111815	0.000648968	0.000359686	0.000263921	0.00014952	0	1.95186e-05	0.000289174	0.000581766	0.00074678	0.000931145	0.00123449	0.00146616	0.00141615	0.00114396	0.000824471	0.000532214	0.000254291	3.94404e-05	9.26451e-05	0.000558684	0.00129565	0.00205698	0.00267424
745	MC	II	EPIPHYSES	0.2842	0.0129	21.98	3.6	C1	0	5.2823e-05	7.68988e-05	9.30692e-05	0.000100615	0.000118223	0.000172483	0.000182904	0.000115708	5.35417e-05	0	1.58829e-05	0.00016544	0.000331528	0.000492584	0.000650047	0.000721268	0.000697624	0.000640201	0.000604339	0.000595787	0.000659103	0.000816566	0.000927315	0.00095254	0.000950456	0.000898783	0.000778117	0.000594206	0.000457729	0.000599381	0.00102347	0.00143894	0.00158203	0.00152389	0.00147581	0.00143061	0.00134372	0.00133373	0.00152353	0.00194978
746	MC	II	DIAPHYSIS	0.0126	0.0005	23.56	28.42	C1	0	0	0	0	0	7.41062e-05	0.000412481	0.00084539	0.00117947	0.001361	0.00143081	0.00145622	0.00145011	0.0014569	0.00153602	0.00163161	0.00178951	0.0021243	0.00249848	0.00268073	0.002656	0.0026012	0.00268175	0.00275371	0.00257071	0.00234903	0.00253057	0.00312963	0.00372153	0.00402481	0.00430374	0.00483047	0.00532927	0.00543202	0.00508072	0.0044186	0.00364476	0.00288953	0.0023112	0.00210743	0.00213141
747	MC	II	EPIPHYSES	0.6436	0.0133	48.52	1.26	C2	0	0.000535628	0.000777007	0.000832508	0.000940399	0.00132818	0.00146048	0.00100212	0.000291856	0	0.000133225	0.000485343	0.00066737	0.000769735	0.00117855	0.00195266	0.00268945	0.00291383	0.00260209	0.00213749	0.00165423	0.00113652	0.000778132	0.000594143	0.000476898	0.000561321	0.00090339	0.00133445	0.00166719	0.0017143	0.00155112	0.0015322	0.00166973	0.00169817	0.00168786	0.00183688	0.00207919	0.00219591	0.00200115	0.00167004	0.00164681
748	MC	II	DIAPHYSIS	0.0418	0.0012	33.82	64.36	C1	0	0	5.69118e-05	0.000383286	0.000839696	0.000797636	0.000540296	0.000565421	0.000725639	0.000698027	0.00049848	0.000341556	0.000469987	0.000848376	0.00120437	0.00148812	0.00181522	0.00215315	0.00236249	0.00240207	0.0023629	0.00241909	0.00275702	0.00328856	0.003659	0.00370291	0.0035626	0.00347647	0.00349149	0.00331939	0.00280487	0.00234814	0.0023227	0.00253854	0.0028678	0.00340007	0.00381169	0.00381948	0.00363799	0.00347745	0.00334509
755	MC	II	DIAPHYSIS	0.0112	0.0004	28.9	4.18	C1	0	8.04686e-05	0	0	1.72433e-05	0	0.000185895	0.000685761	0.00140189	0.00217046	0.00257046	0.00230947	0.00168277	0.00107548	0.000669354	0.000635398	0.000905354	0.00124356	0.0015401	0.00160673	0.00134143	0.00100715	0.000861115	0.000837217	0.000628673	0.000193091	2.26258e-05	0.000511715	0.00137656	0.00187715	0.00176703	0.00170578	0.00213523	0.00268755	0.00292733	0.00261173	0.0019175	0.00144743	0.00140126	0.00157566	0.0017788
756	MC	II	EPIPHYSES	0.7105	0.0349	20.36	1.12	C2	0	0.00033744	0.000872547	0.00148773	0.00200697	0.00215467	0.0020672	0.00206125	0.00211157	0.00209551	0.00207946	0.00219687	0.00260934	0.00325987	0.00376179	0.00387776	0.00380616	0.00387523	0.00416145	0.00439212	0.00418129	0.00362417	0.00327916	0.00331865	0.0033026	0.00302684	0.00276479	0.00287859	0.0034981	0.00436217	0.00507619	0.0056452	0.00620917	0.00669954	0.0070139	0.00704402	0.00668529	0.00606542	0.0053835	0.00470158	0.00419208
757	MC	II	DIAPHYSIS	0.001	0	314.2	71.05	C3	0	0	0	3.1692e-05	0.000158191	0.000167618	9.66024e-05	9.16645e-05	8.74449e-05	2.72031e-05	0	4.49238e-05	0.000279461	0.000689966	0.00102577	0.00120932	0.0012801	0.00128408	0.00135414	0.0015147	0.00169825	0.00192345	0.00222191	0.00247224	0.00247551	0.00218071	0.00172431	0.00129376	0.000922827	0.000518137	0.000155104	6.42818e-05	0.00037567	0.000980816	0.00166281	0.00223923	0.00271007	0.00311339	0.00320356	0.0027687	0.00205733
758	MC	II	EPIPHYSES	1.3085	0.0479	27.34	0.1	C2	0	2.2815e-05	0.000108048	0.000136603	7.40412e-05	0	1.30021e-05	0.000300071	0.000663191	0.000908647	0.00107662	0.00128333	0.00136808	0.00123831	0.00121759	0.00151112	0.00198688	0.00242605	0.00271527	0.00305471	0.00352975	0.00379817	0.00369064	0.00348625	0.00358607	0.00403026	0.00433239	0.0041933	0.00380955	0.00334544	0.00284475	0.00234334	0.00186919	0.00159521	0.00160821	0.00176255	0.00208477	0.00259282	0.00298822	0.00312032	0.00310319
759	MC	II	DIAPHYSIS	0.0221	0.0021	10.72	130.85	C1	0	0.000343853	0.000309421	0.000104546	0.000112546	0.000162257	8.8271e-05	9.33939e-05	0.000383309	0.00091127	0.00145505	0.00167521	0.00141496	0.000938234	0.000554285	0.000284684	0.000118644	0.000120171	0.000251868	0.00041377	0.000493687	0.00045566	0.000423386	0.000422036	0.000355242	0.000293481	0.000413672	0.000799236	0.00131281	0.00174441	0.0021084	0.00240406	0.00246672	0.00225465	0.00188365	0.00146086	0.00101722	0.000622488	0.00049744	0.000731979	0.00106504
760	MC	II	EPIPHYSES	0.6408	0.0131	48.94	2.21	C2	0	0.000168534	0.000280048	0.000369909	0.000417185	0.000221224	0	0	0.000347734	0.000806622	0.00111682	0.00142847	0.00198841	0.00271363	0.00301373	0.00268444	0.0023436	0.00241273	0.0025165	0.00216556	0.00149343	0.000989472	0.000791545	0.000592897	0.00021958	0	0.000166728	0.00056731	0.0010444	0.00149334	0.00175607	0.00181525	0.00178349	0.00179287	0.00180153	0.00163263	0.00139733	0.00140022	0.00156189	0.00153663	0.00125586
761	MC	II	DIAPHYSIS	0.0067	0.0002	29.11	64.08	C1	0	9.89114e-05	0.00011178	0.000124649	0.00028379	0.0004458	0.000559051	0.000663699	0.000850804	0.00112682	0.0013211	0.00132751	0.00119339	0.00090009	0.000463385	0.000123479	8.25708e-05	0.000171444	0.000116195	0	9.12372e-05	0.000345239	0.000409229	0.000235168	0.000160056	0.000433416	0.000963471	0.00143115	0.00164069	0.00163441	0.0014876	0.00128557	0.00110649	0.000927413	0.00072969	0.000590046	0.000632526	0.000869319	0.00106381	0.000988695	0.000763725
762	MC	II	EPIPHYSES	0.1552	0.0034	45.21	0.67	C1	0	0.00107513	0.00176872	0.00200142	0.00201341	0.00196409	0.00149861	0.000584494	0	0	0.000417756	0.000898262	0.0013629	0.00206411	0.00298603	0.00375793	0.00410428	0.00424723	0.00434042	0.00408091	0.00342687	0.00271224	0.00203728	0.00128659	0.000574847	0.000341302	0.000782138	0.00153528	0.00212686	0.00229867	0.00204493	0.00158923	0.00112849	0.000746363	0.000490459	0.000326877	0.000208012	0.000143964	6.33269e-05	0	0.000170138
763	MC	II	DIAPHYSIS	0.0019	0.0003	7.24	15.52	C1	0	0.00013543	0.000202606	5.9273e-05	0	0	9.26912e-05	0.000194722	0.000257238	0.000549661	0.00118551	0.00190254	0.00247085	0.00301546	0.00369585	0.00425697	0.00427351	0.00382089	0.00324469	0.00252984	0.00162962	0.000794775	0.00034431	0.000471487	0.000979448	0.00145652	0.00193789	0.00266714	0.00343231	0.00392806	0.00424491	0.00455242	0.00500865	0.00567611	0.00626167	0.00644129	0.00609572	0.00528531	0.0043118	0.00344751	0.00273193
764	MC	II	EPIPHYSES	0.0319	0.0022	14.81	0.19	C1	0	0.000585395	0.000940155	0.00108734	0.00111345	0.00110496	0.00112242	0.000841495	0.000335701	0	0	0.000331861	0.000785526	0.000983331	0.000993025	0.00112308	0.001398	0.00153887	0.00124802	0.00057518	4.00008e-05	0.000115281	0.000566784	0.000859005	0.000914825	0.00091587	0.000834031	0.000623902	0.000338816	5.22891e-05	0	0.000380715	0.00110954	0.00210432	0.00330955	0.00441244	0.00523929	0.00585352	0.00619388	0.00621422	0.00597439
765	MC	II	DIAPHYSIS	0	0	314.2	0	C3	0	0.000439362	0.000870113	0.00142428	0.00225184	0.00294952	0.00314061	0.00286601	0.00231874	0.00178869	0.00140717	0.000976145	0.000621179	0.000787871	0.00144609	0.00220476	0.00287804	0.00348603	0.00402513	0.00435255	0.00441879	0.00437452	0.00424199	0.00398605	0.00376311	0.00370736	0.00389056	0.00443755	0.00538638	0.00648804	0.0070953	0.00684654	0.00632079	0.00597946	0.00532097	0.00394493	0.00246126	0.00174034	0.00179294	0.00198977	0.0021213
766	MC	II	EPIPHYSES	0.0031	0.0003	10.82	0.31	C1	0	3.08171e-05	1.25194e-05	0	0.000243574	0.000854786	0.00153967	0.00231123	0.00311818	0.003694	0.00367105	0.00285216	0.00178697	0.00122015	0.000940792	0.000404308	0	0	0.000326344	0.000836868	0.00126144	0.00145561	0.00172272	0.00220219	0.00262749	0.00286427	0.00282008	0.00236926	0.00181226	0.00158678	0.001669	0.00196067	0.00245531	0.00294561	0.00335646	0.00372903	0.00382858	0.00342687	0.00259829	0.00158915	0.000764182
767	MC	II	DIAPHYSIS	0.0014	0	314.2	0.14	C3	0	0.000323895	0.0007117	0.00113397	0.00140186	0.00160583	0.00165183	0.00167341	0.00184292	0.00198873	0.00197441	0.00214894	0.00270047	0.00321538	0.00336981	0.00333179	0.00349268	0.004032	0.00458496	0.00479899	0.00491392	0.00525505	0.00577355	0.00626476	0.00659009	0.00675385	0.00687453	0.00710795	0.00756972	0.00813848	0.00842001	0.00829223	0.00815296	0.00831241	0.00855445	0.00848196	0.0080928	0.00785444	0.00811011	0.00864656	0.00904227
768	MC	II	EPIPHYSES	0.4575	0.0164	27.93	45.75	C2	0	0.000634703	0.00150192	0.00223565	0.00279787	0.00329049	0.0035592	0.00346551	0.00287953	0.00195555	0.00115356	0.00063217	0.00044232	0.000668694	0.0010917	0.00148456	0.00185589	0.0021569	0.00219597	0.00190709	0.00150769	0.0012834	0.00128443	0.00133714	0.00138626	0.00153011	0.00179595	0.002107	0.0022121	0.00192178	0.00146067	0.00117465	0.00111972	0.00107483	0.000897896	0.000796314	0.00103847	0.00151458	0.00185219	0.00197953	0.00212481
[truncated: 1,318 more columns]
